# Supplementary material for: Differential transcriptional profile of Corynebacterium pseudotuberculosis in response to abiotic stresses
Source: BMC Genomics. 2014 Jan 9;15:14. doi: 10.1186/1471-2164-15-14 (PMC3890534; doi:10.1186/1471-2164-15-14)
Supplement: Additional file 2: Table S1 — Values of RPKM and fold-change of genes differentially expressed in the osmotic medium. The table contains the differentially expressed genes in the osmotic medium and their respective RPKM and fold-change values. The column marked TRUE indicates that the genes were considered differentially expressed (p-value <0.001), and FALSE indicates that the genes were not considered differentially expressed (p-value >0.001). [file 1471-2164-15-14-S2.xls]

## Sheet: Planilha1
GeneNames	RPKM 2M	RPKM Control	p-value	Signature(p-value < 0,001)	Fold-change
Cp1002_1922	0	0	0.730154	FALSE	0
Cp1002_1621	0	0	0.554351	FALSE	0
Cp1002_1620	1.32	0	0.429968	FALSE	1.32
Cp1002_0218	3.89	0	0.109405	FALSE	3.89
comE	3.52	0	0.0721912	FALSE	3.52
Cp1002_0813	5.02	0	0.0310448	FALSE	5.02
Cp1002_1465a	5.1	0	0.0293185	FALSE	5.1
Cp1002_1666	5.35	0	0.0245305	FALSE	5.35
Cp1002_0908a	5.44	0	0.0230095	FALSE	5.44
Cp1002_0153	7.78	0	0.0044893	FALSE	7.78
Cp1002_0925	8.16	0	0.00346002	FALSE	8.16
Cp1002_1159a	8.45	0	0.00283879	FALSE	8.45
Cp1002_2054	8.59	0	0.0025808	FALSE	8.59
Cp1002_0988a	83.02	0	6.08009e-21	TRUE	83.02
Cp1002_1059a	41.77	0	6.51178e-12	TRUE	41.77
Cp1002_1418	34.99	0	2.71636e-10	TRUE	34.99
Cp1002_0986a	19.99	0	1.70938e-06	TRUE	19.99
tetR2	98.74	5.66	1.4343e-24	TRUE	17.4452
ftn	1194.55	77.46	3.5136e-271	TRUE	15.4215
Cp1002_0023a	14	0	7.26604e-05	TRUE	14
Cp1002_1687b	13.61	0	9.33774e-05	TRUE	13.61
Cp1002_0420b	84.27	6.39	4.19137e-20	TRUE	13.1878
Cp1002_0627	38.1	3.3	1.29362e-09	TRUE	11.5455
Cp1002_1869	71.1	6.58	2.21183e-16	TRUE	10.8055
Cp1002_1454	27.93	2.61	2.77538e-07	TRUE	10.7011
Cp1002_1667	10.42	0	0.000753677	TRUE	10.42
Cp1002_0598a	123.7	12.01	5.98011e-27	TRUE	10.2998
Cp1002_2050	9.6	0	0.0013041	FALSE	9.6
alkB	9.22	0	0.00284168	FALSE	9.22
mutT1	53.16	6.15	8.21347e-12	TRUE	8.6439
sdrC	51.87	6.02	1.50707e-11	TRUE	8.61628
srtB	197.16	22.94	1.73496e-39	TRUE	8.59459
glbO	12.46	1.51	0.0010413	FALSE	8.25166
Cp1002_1461	27.21	3.3	1.26574e-06	TRUE	8.24545
Cp1002_0222	14.71	1.79	0.000370864	TRUE	8.21788
Cp1002_0409	24	3.12	7.27686e-06	TRUE	7.69231
dtd	51.8	6.83	5.04485e-11	TRUE	7.58419
Cp1002_0177	32.66	4.4	2.0812e-07	TRUE	7.42273
Cp1002_0968	137.77	18.58	1.546e-26	TRUE	7.41496
Cp1002_1494	52.48	7.08	4.72378e-11	TRUE	7.41243
Cp1002_0015	48.8	6.83	3.1351e-10	TRUE	7.14495
Cp1002_0988	750.33	110.83	4.31688e-131	TRUE	6.7701
Cp1002_0176	269.76	40.22	4.17985e-48	TRUE	6.70711
Cp1002_1868	71.13	11.77	3.24929e-13	TRUE	6.04333
cas5	161.89	26.88	4.86081e-28	TRUE	6.02269
Cp1002_2069a	14.65	2.54	0.00110355	FALSE	5.76772
Cp1002_1202	138.29	24.27	1.69323e-23	TRUE	5.69798
sdrD	33.72	5.92	8.13086e-07	TRUE	5.69595
Cp1002_0710a	88.26	16.07	2.91574e-15	TRUE	5.49222
Cp1002_1313	30.84	5.83	3.96448e-06	TRUE	5.28988
Cp1002_0164	25.48	4.96	3.25977e-05	TRUE	5.1371
Cp1002_1522	444.03	88.79	2.96316e-66	TRUE	5.0009
Cp1002_1810	7.78	1.57	0.0232813	FALSE	4.95541
Cp1002_0215	13.61	2.75	0.00270424	FALSE	4.94909
Cp1002_2046	5.63	1.14	0.0538782	FALSE	4.9386
Cp1002_0067	11.95	2.42	0.00497687	FALSE	4.93802
Cp1002_2071	11.01	2.23	0.00702498	FALSE	4.93722
Cp1002_0729	63.35	13.28	1.64832e-10	TRUE	4.77033
sigM	17.97	3.79	0.000682252	TRUE	4.74142
Cp1002_0746	92.77	20.27	2.51e-14	TRUE	4.57671
uppP	206.86	45.53	7.34766e-30	TRUE	4.54338
rpmJ	2656.25	584.95	0	TRUE	4.54099
Cp1002_0990	20.18	4.45	0.000396078	TRUE	4.53483
Cp1002_1612	18.02	3.98	0.000820521	TRUE	4.52764
Cp1002_1134a	45.96	10.28	1.04589e-07	TRUE	4.47082
Cp1002_1613	369.18	83.97	9.7799e-51	TRUE	4.39657
araJ	57.35	13.05	3.56644e-09	TRUE	4.39464
Cp1002_1616	13.97	3.18	0.00357884	FALSE	4.39308
Cp1002_1765	331.64	76.57	2.93404e-45	TRUE	4.3312
Cp1002_2030a	29.51	7.16	3.63063e-05	TRUE	4.12151
Cp1002_2031	26.77	6.5	8.41588e-05	TRUE	4.11846
yddQ	39.82	9.67	1.62186e-06	TRUE	4.11789
Cp1002_2006	16.01	3.89	0.00236479	FALSE	4.11568
tauD	5.06	1.23	0.0874883	FALSE	4.11382
Cp1002_1751	375.95	91.61	5.08388e-49	TRUE	4.10381
Cp1002_1872	680.95	170.6	2.1919e-85	TRUE	3.9915
secE	804.4	203.66	1.17406e-99	TRUE	3.94972
corA	85.07	21.65	6.20788e-12	TRUE	3.92933
Cp1002_0268	6085.55	1555.41	0	TRUE	3.91251
phuC	20.97	5.4	0.000683545	TRUE	3.88333
Cp1002_0757	43.96	11.43	9.74758e-07	TRUE	3.84602
ogt	117.83	30.65	1.0975e-15	TRUE	3.84437
menF	65.22	17.54	4.2034e-09	TRUE	3.71836
Cp1002_0420a	68.88	18.58	1.63515e-09	TRUE	3.70721
vapI	1306.22	353.32	1.01893e-151	TRUE	3.69699
rpfA	168.77	45.74	4.52748e-21	TRUE	3.68977
ykoE	144.96	39.64	3.49025e-18	TRUE	3.65691
Cp1002_0824	18.46	5.17	0.0021532	FALSE	3.5706
Cp1002_1460	11.66	3.27	0.0148122	FALSE	3.56575
deaD1	6024.72	1689.99	0	TRUE	3.56494
nudC	198.9	56.76	1.82013e-23	TRUE	3.50423
tadA	177.24	50.86	5.5614e-21	TRUE	3.48486
Cp1002_1614	487.55	139.99	9.38721e-55	TRUE	3.48275
rplU	20385.7	5864.54	0	TRUE	3.47609
Cp1002_0301	54.12	15.72	2.43872e-07	TRUE	3.44275
Cp1002_1412	187.56	54.88	1.0078e-21	TRUE	3.41764
Cp1002_0810	277.57	82.11	4.82386e-31	TRUE	3.38047
ispF	225.53	66.89	1.80427e-25	TRUE	3.37165
hemK	366.03	110.36	1.17409e-39	TRUE	3.31669
ylxR	3065.7	929.19	0	TRUE	3.29933
Cp1002_1558	14.84	4.5	0.00815911	FALSE	3.29778
Cp1002_0518	45.27	13.74	3.86925e-06	TRUE	3.29476
Cp1002_1189a	5.53	1.68	0.106673	FALSE	3.29167
smc	189.15	57.87	5.37685e-21	TRUE	3.26853
trkA	136.44	42.54	2.66213e-15	TRUE	3.20733
Cp1002_1062	27.93	8.88	0.000400943	TRUE	3.14527
Cp1002_1200a	54.43	17.39	8.30827e-07	TRUE	3.12996
rsmE	468.23	150.39	4.25473e-47	TRUE	3.11344
norM	118.12	38.15	5.33262e-13	TRUE	3.0962
mycP	6.64	2.15	0.0875337	FALSE	3.08837
Cp1002_0175	361.27	117.05	2.12407e-36	TRUE	3.08646
ruvC	219.67	71.52	1.15106e-22	TRUE	3.07145
ftsI	435.97	142.2	2.93733e-43	TRUE	3.06589
secY	746.41	244.95	2.64689e-72	TRUE	3.04719
Cp1002_1235	107.71	35.58	1.0125e-11	TRUE	3.02726
Cp1002_1948	17.11	5.66	0.00673139	FALSE	3.02297
ciuE	51.44	17.36	3.40291e-06	TRUE	2.96313
gluC	12.83	4.33	0.0203593	FALSE	2.96305
Cp1002_0958	840.14	284.69	2.7636e-78	TRUE	2.95107
Cp1002_1914	43.12	14.7	2.36265e-05	TRUE	2.93333
Cp1002_1134	33.07	11.29	0.000216359	TRUE	2.92914
Cp1002_1495	1649.55	564.75	4.28827e-150	TRUE	2.92085
rpsT	3875.99	1337.89	0	TRUE	2.89709
tlyC	38.03	13.13	8.13438e-05	TRUE	2.89642
rplN	3127.5	1082.88	3.38877e-279	TRUE	2.88813
tlyA	603.65	209.06	2.33867e-55	TRUE	2.88745
Cp1002_0293	30.61	10.62	0.000423818	TRUE	2.8823
Cp1002_1160	6.02	2.09	0.118168	FALSE	2.88038
Cp1002_1176	482.88	168.69	3.44853e-44	TRUE	2.86253
uppS2	221.02	77.35	4.41065e-21	TRUE	2.8574
Cp1002_1048	76.64	26.97	3.2107e-08	TRUE	2.84168
Cp1002_1434	76.69	27.03	3.27579e-08	TRUE	2.83722
Cp1002_0924	46.28	16.41	1.8952e-05	TRUE	2.82023
Cp1002_1417	84.75	30.2	7.93011e-09	TRUE	2.80629
Cp1002_0989	182.86	65.24	2.47005e-17	TRUE	2.80288
Cp1002_0253	85.41	30.49	7.21375e-09	TRUE	2.80125
phnA	235.42	84.51	1.03955e-21	TRUE	2.78571
recO	122.29	44.05	5.80415e-12	TRUE	2.77616
recB	69.26	25.11	2.47342e-07	TRUE	2.75826
Cp1002_0524	4.63	1.68	0.182427	FALSE	2.75595
lysA	497.19	181.24	3.45137e-43	TRUE	2.74327
udgA	114.59	41.82	3.87206e-11	TRUE	2.74008
gppA2	902.5	329.89	1.12197e-76	TRUE	2.73576
yaaA	1124.43	412.76	1.43683e-94	TRUE	2.72417
proC	221.12	81.18	5.91975e-20	TRUE	2.72382
Cp1002_0693	89.13	32.73	6.419e-09	TRUE	2.72319
Cp1002_1573	59.37	22.02	2.5076e-06	TRUE	2.69619
Cp1002_1084	251.82	93.64	3.69239e-22	TRUE	2.68924
mutY	13.65	5.1	0.0246827	FALSE	2.67647
Cp1002_1576	798.59	298.58	3.87346e-66	TRUE	2.67463
Cp1002_1764	204.35	76.61	4.22623e-18	TRUE	2.66741
Cp1002_1061	21.56	8.1	0.00491065	FALSE	2.66173
Cp1002_1210	45.55	17.13	4.39204e-05	TRUE	2.65908
nagD	1004.06	378.89	1.06838e-81	TRUE	2.65
srtA	238.59	90.09	1.09481e-20	TRUE	2.64835
terC	215.23	81.65	1.0436e-18	TRUE	2.63601
phoH	833.85	317.36	2.11253e-67	TRUE	2.62746
ectP	307.05	117.76	1.19002e-25	TRUE	2.60742
exonA	176.09	67.65	2.39376e-15	TRUE	2.60296
Cp1002_0290	20.47	7.91	0.00716414	FALSE	2.58786
Cp1002_1175	832	324.55	4.40272e-65	TRUE	2.56355
Cp1002_0107	62.96	24.61	2.88662e-06	TRUE	2.55831
clgR	350.42	137.22	2.8929e-28	TRUE	2.55371
miaB	435.09	170.39	1.09535e-34	TRUE	2.55349
Cp1002_1929	89.54	35.17	2.68703e-08	TRUE	2.54592
Cp1002_0893	239.45	94.37	1.16556e-19	TRUE	2.53735
xerD	195.83	77.75	3.30904e-16	TRUE	2.51871
ppnk	286.25	113.97	7.0039e-23	TRUE	2.51163
Cp1002_1383	198.45	79.28	2.84939e-16	TRUE	2.50315
Cp1002_1310	6.31	2.55	0.148082	FALSE	2.47451
Cp1002_0023	8.83	3.57	0.0871954	FALSE	2.47339
Cp1002_1060	6.28	2.54	0.149298	FALSE	2.47244
Cp1002_0603a	55.98	22.65	1.67564e-05	TRUE	2.47152
Cp1002_0024	11.39	4.61	0.0522551	FALSE	2.47072
Cp1002_0567	10.1	4.09	0.0676826	FALSE	2.46944
glgX	4.71	1.91	0.212607	FALSE	2.46597
Cp1002_1859	283.74	115.18	4.12987e-22	TRUE	2.46345
Cp1002_1457	50.45	20.51	4.66413e-05	TRUE	2.45978
Cp1002_1937	70.87	28.86	1.43471e-06	TRUE	2.45565
rpmH	2847.15	1160.33	4.06825e-205	TRUE	2.45374
fhuG	203.98	83.3	3.327e-16	TRUE	2.44874
Cp1002_0715	450.14	183.97	8.58327e-34	TRUE	2.44681
hflX	610.43	249.66	3.61017e-45	TRUE	2.44505
Cp1002_1398	823.31	337.62	4.48908e-60	TRUE	2.43857
hrpA	39.81	16.36	0.000332903	TRUE	2.43337
hisF	194.08	80.03	2.72319e-15	TRUE	2.42509
pgsA1	247.39	102.11	4.81818e-19	TRUE	2.42278
rho	1292.78	535.34	5.77194e-92	TRUE	2.41488
Cp1002_1547	91.01	37.91	7.85167e-08	TRUE	2.40069
Cp1002_0073	154.59	64.4	2.57683e-12	TRUE	2.40047
coaBC	142.18	59.27	1.96236e-11	TRUE	2.39885
Cp1002_0684	168.14	70.44	3.64524e-13	TRUE	2.387
Cp1002_1947	36.6	15.38	0.000717219	TRUE	2.37971
trkA	195.48	82.59	6.92095e-15	TRUE	2.36687
helZ	150.3	63.76	1.00683e-11	TRUE	2.35728
Cp1002_1625	12.91	5.48	0.0462052	FALSE	2.35584
lysI	32.85	13.96	0.00148722	FALSE	2.35315
Cp1002_1591	508.1	216.22	9.14975e-36	TRUE	2.34992
rnhB	168.02	71.55	7.27693e-13	TRUE	2.34829
impA	92.59	39.49	1.04328e-07	TRUE	2.34464
fkbP	723.86	308.87	5.16406e-50	TRUE	2.34357
purC	549.56	234.79	2.56991e-38	TRUE	2.34064
lpqB	116.75	49.98	2.59458e-09	TRUE	2.33593
Cp1002_0611	24.35	10.43	0.00655854	FALSE	2.33461
Cp1002_0774	5.85	2.53	0.186069	FALSE	2.31225
Cp1002_0408	22.86	9.91	0.00908222	FALSE	2.30676
whiB	26.27	11.39	0.00516706	FALSE	2.30641
adk	1329.29	577.16	6.29042e-88	TRUE	2.30316
Cp1002_1964	15.06	6.54	0.0344628	FALSE	2.30275
glk	193.06	84.14	4.35989e-14	TRUE	2.29451
Cp1002_1145	1113.26	485.5	2.00698e-73	TRUE	2.29302
arc	69.34	30.25	6.16112e-06	TRUE	2.29223
ribF	214.76	94.04	2.14893e-15	TRUE	2.28371
Cp1002_1148	94.09	41.33	1.63308e-07	TRUE	2.27655
betP	1566.14	688.64	3.26362e-101	TRUE	2.27425
rimP	225.94	99.64	6.00306e-16	TRUE	2.26756
Cp1002_1981	7.61	3.36	0.138066	FALSE	2.26488
Cp1002_1787	280.99	124.45	2.48637e-19	TRUE	2.25785
Cp1002_1727	37.57	16.66	0.00102541	FALSE	2.2551
purF	955.85	424.18	1.43875e-61	TRUE	2.25341
rplE	3850.05	1720.59	9.18457e-240	TRUE	2.23763
trkH	169.15	75.72	4.75699e-12	TRUE	2.23389
Cp1002_1560	18.24	8.17	0.0232851	FALSE	2.23256
Cp1002_2010	146.89	65.81	1.21685e-10	TRUE	2.23203
Cp1002_1286	36.87	16.52	0.00126098	FALSE	2.23184
oppC2	46.02	20.66	0.00032215	TRUE	2.22749
Cp1002_1835	11.3	5.08	0.0750421	FALSE	2.22441
Cp1002_0091	139.03	62.8	4.98808e-10	TRUE	2.21385
rplX	2523.81	1140.15	6.14901e-155	TRUE	2.21358
cinA	341.74	154.42	1.86966e-22	TRUE	2.21306
trpB	12.53	5.7	0.0634814	FALSE	2.19825
Cp1002_1907a	16.33	7.43	0.0341517	FALSE	2.19785
Cp1002_0554	19.07	8.68	0.0221172	FALSE	2.197
azlC	27.33	12.44	0.00615485	FALSE	2.19695
sigA	620.64	283.53	9.89755e-39	TRUE	2.18897
mprA	113.04	51.67	2.83585e-08	TRUE	2.18773
holA	39.17	17.91	0.00108761	FALSE	2.18705
rimJ	126.61	57.95	4.40299e-09	TRUE	2.18481
Cp1002_1183	203.3	93.27	1.16072e-13	TRUE	2.17969
rpoZ	1750.41	803.48	3.82727e-105	TRUE	2.17854
bioF	35.23	16.18	0.00202677	FALSE	2.17738
panC	144.97	66.66	3.9925e-10	TRUE	2.17477
trmA	197.79	90.99	2.82362e-13	TRUE	2.17376
rpsA	12717.2	5865.74	0	TRUE	2.16806
Cp1002_1626	100.19	46.33	2.29505e-07	TRUE	2.16253
rarD	11.62	5.38	0.0784127	FALSE	2.15985
rpmE	2606.94	1207.05	2.12114e-153	TRUE	2.15976
Cp1002_1933	125.85	58.32	7.13697e-09	TRUE	2.15792
Cp1002_0531	176.34	81.92	8.13598e-12	TRUE	2.15259
Cp1002_1054	98.39	45.74	3.34259e-07	TRUE	2.15107
rpsP	5396.59	2510.17	0	TRUE	2.14989
esxT	22.58	10.54	0.0148617	FALSE	2.14231
metF	26.82	12.57	0.00816926	FALSE	2.13365
Cp1002_1562	56.41	26.52	0.000130579	TRUE	2.12707
ada	91.96	43.29	1.06907e-06	TRUE	2.12428
nusA	380	179.16	3.99539e-23	TRUE	2.12101
Cp1002_1545	7.42	3.5	0.166605	FALSE	2.12
Cp1002_0616	21.45	10.13	0.0188116	FALSE	2.11747
lgt	178.47	84.29	1.23273e-11	TRUE	2.11733
tcsR3	72.25	34.2	1.68835e-05	TRUE	2.11257
lepB	201.1	95.46	8.06084e-13	TRUE	2.10664
pbuX	17.69	8.4	0.0337657	FALSE	2.10595
Cp1002_1747	12.73	6.05	0.0719558	FALSE	2.10413
Cp1002_0321	100.88	47.97	4.12634e-07	TRUE	2.10298
Cp1002_0797	237.9	113.9	1.10323e-14	TRUE	2.08867
Cp1002_1574	128.5	61.54	1.37072e-08	TRUE	2.08807
recG	29.64	14.34	0.0069198	FALSE	2.06695
sdcS	46.03	22.27	0.000764061	TRUE	2.06691
prfA	1191.62	577.39	1.33271e-65	TRUE	2.0638
mazG	15.26	7.41	0.0534689	FALSE	2.05938
crcB1	7.1	3.45	0.18805	FALSE	2.05797
Cp1002_0010	11.83	5.75	0.0893688	FALSE	2.05739
pimB	115.64	56.25	1.11143e-07	TRUE	2.05582
cydD	3.12	1.52	0.384041	FALSE	2.05263
uvrC	100.65	49.11	7.93209e-07	TRUE	2.04948
gpmB	404.24	197.41	4.73623e-23	TRUE	2.04772
ribH	533.24	260.93	8.86651e-30	TRUE	2.04361
rfbE	74.55	36.65	2.4604e-05	TRUE	2.03411
relA	586.73	288.96	3.22203e-32	TRUE	2.03049
typA	480.86	237.1	1.20329e-26	TRUE	2.02809
pbuX	156.32	77.19	1.18256e-09	TRUE	2.02513
purH	478.97	237.39	2.67332e-26	TRUE	2.01765
cbiQ	14.25	7.08	0.0679365	FALSE	2.01271
Cp1002_1275	521.4	259.28	2.60849e-28	TRUE	2.01095
recR	107.36	53.4	5.58019e-07	TRUE	2.01049
purN	360.15	179.24	5.05207e-20	TRUE	2.00932
Cp1002_1623	16.98	8.49	0.0476753	FALSE	2
dnaJ1	748.75	374.45	1.68858e-39	TRUE	1.9996
Cp1002_0054	263.56	131.88	6.36183e-15	TRUE	1.99848
mntD	58.66	29.36	0.000236024	TRUE	1.99796
Cp1002_0962	732.29	367.03	1.65909e-38	TRUE	1.99518
Cp1002_0091a	48.69	24.48	0.000853075	TRUE	1.98897
aroP1	48.64	24.46	0.000860501	TRUE	1.98855
trpC2	105.47	53.53	1.16096e-06	TRUE	1.9703
recX	90.53	46.12	7.20488e-06	TRUE	1.96292
macB	69.7	35.53	8.31638e-05	TRUE	1.96172
fhuC	361.23	184.17	3.31215e-19	TRUE	1.96139
recN	133.31	67.99	5.3442e-08	TRUE	1.96073
nrfC	448.51	228.79	1.93315e-23	TRUE	1.96036
Cp1002_1085	849.04	433.57	8.46519e-43	TRUE	1.95825
Cp1002_1002	26.52	13.55	0.0154541	FALSE	1.9572
pheS	415.15	212.85	1.31736e-21	TRUE	1.95043
bioM	18.38	9.44	0.0449411	FALSE	1.94703
Cp1002_1469	288.64	148.45	2.09176e-15	TRUE	1.94436
infB	1430.8	736.16	7.32128e-70	TRUE	1.9436
regX3	232.95	120.46	1.35019e-12	TRUE	1.93384
obgE	220.38	114.09	5.70116e-12	TRUE	1.93163
infA	3956.6	2050.12	2.37269e-187	TRUE	1.92994
Cp1002_0598	565.14	292.86	3.11178e-28	TRUE	1.92973
scpA	149.52	77.68	1.58963e-08	TRUE	1.92482
Cp1002_0410	11.21	5.83	0.122176	FALSE	1.92281
mepB	7.94	4.13	0.193375	FALSE	1.92252
Cp1002_0850a	156.95	81.65	7.37564e-09	TRUE	1.92223
apt	755.77	393.47	7.54288e-37	TRUE	1.92078
cpaE	3.32	1.73	0.401209	FALSE	1.91908
Cp1002_1207	165.86	86.58	3.1676e-09	TRUE	1.91568
Cp1002_0677	432.76	226.3	1.29659e-21	TRUE	1.91233
pgsA	342.88	180.11	2.68159e-17	TRUE	1.90373
pcrA	34.07	17.9	0.00768038	FALSE	1.90335
uvrD	89.28	46.94	1.61639e-05	TRUE	1.902
Cp1002_1789	90.95	47.89	1.39064e-05	TRUE	1.89914
Cp1002_0287	14.78	7.8	0.0805656	FALSE	1.89487
murE	476.55	251.69	3.55921e-23	TRUE	1.8934
acnR	220.81	117.07	1.80545e-11	TRUE	1.88614
folP1	213.95	113.91	4.53232e-11	TRUE	1.87824
Cp1002_1154	127.73	68.02	3.63691e-07	TRUE	1.87783
yceI	218.41	116.69	3.39097e-11	TRUE	1.87171
Cp1002_1208	346.96	185.82	7.90796e-17	TRUE	1.86718
mihF	2444.63	1310.36	2.2958e-108	TRUE	1.86562
Cp1002_0289	21.34	11.45	0.0392002	FALSE	1.86376
Cp1002_1523	613.33	330.01	2.96592e-28	TRUE	1.85852
secD	383.69	206.48	2.87649e-18	TRUE	1.85824
dut	121.93	65.64	9.05955e-07	TRUE	1.85756
ccsB	218.41	117.59	4.9505e-11	TRUE	1.85739
Cp1002_0399	6.14	3.31	0.271199	FALSE	1.85498
yclF	2.93	1.58	0.447355	FALSE	1.85443
Cp1002_0956	1972.2	1063.77	1.39642e-86	TRUE	1.85397
Cp1002_0403	13.36	7.21	0.104996	FALSE	1.85298
Cp1002_2070	332	179.33	6.79756e-16	TRUE	1.85134
Cp1002_1067	164.99	89.24	1.32433e-08	TRUE	1.84883
Cp1002_1565	61.02	33.03	0.000554575	TRUE	1.84741
secF	327.86	177.54	1.23438e-15	TRUE	1.84668
oppA4	471.62	256.18	1.1421e-21	TRUE	1.84097
sigH	626.87	340.67	3.05424e-28	TRUE	1.84011
Cp1002_2035	102.71	55.95	8.67122e-06	TRUE	1.83575
Cp1002_0919	68.47	37.3	0.000281927	TRUE	1.83566
lysG	11	6.01	0.146882	FALSE	1.83028
ispE	82.66	45.22	7.16038e-05	TRUE	1.82795
pafA1	79.24	43.44	0.000105081	TRUE	1.82413
Cp1002_0267	2015.08	1107.05	6.77863e-85	TRUE	1.82022
Cp1002_1811a	17.58	9.66	0.0684653	FALSE	1.81988
mtrB	384.43	211.55	1.79159e-17	TRUE	1.81721
yidC1	695.08	383.36	3.73035e-30	TRUE	1.81313
yggT	90.71	50.05	3.80526e-05	TRUE	1.81239
ybaK	32.07	17.7	0.0143546	FALSE	1.81186
Cp1002_0179	109.49	60.47	6.17428e-06	TRUE	1.81065
Cp1002_0816	119.03	65.82	2.52124e-06	TRUE	1.80842
uvrA	268.25	148.6	1.777e-12	TRUE	1.80518
Cp1002_1660	480.71	266.86	4.67757e-21	TRUE	1.80136
Cp1002_1181	114.19	63.48	4.62425e-06	TRUE	1.79883
rpmA	3138.97	1748.22	3.23315e-127	TRUE	1.79552
deaD2	63.66	35.46	0.000643762	TRUE	1.79526
Cp1002_0523	318.49	177.44	2.31527e-14	TRUE	1.79492
Cp1002_1883	39.82	22.24	0.00713759	FALSE	1.79047
yceG	475.76	266	1.55485e-20	TRUE	1.78857
Cp1002_0840	219.58	123.02	3.07823e-10	TRUE	1.78491
Cp1002_0388	740.49	414.99	6.75934e-31	TRUE	1.78436
gltX	124.47	69.86	2.25622e-06	TRUE	1.78171
Cp1002_1681	78.7	44.2	0.000171742	TRUE	1.78054
hemY	186.25	104.68	7.68232e-09	TRUE	1.77923
Cp1002_1517	145.93	82.09	3.27891e-07	TRUE	1.77768
dnaA	247.62	139.47	3.08951e-11	TRUE	1.77544
flaR	28.94	16.31	0.0232722	FALSE	1.77437
ispD	241.6	136.17	5.53709e-11	TRUE	1.77425
rpfB	405.64	228.66	2.00354e-17	TRUE	1.77399
Cp1002_1387	314.99	178.38	9.8573e-14	TRUE	1.76584
ykoD	31.47	17.83	0.0187261	FALSE	1.765
ruvA	282.53	160.31	2.0344e-12	TRUE	1.7624
emrB	88.91	50.47	8.06431e-05	TRUE	1.76164
aroA	102.66	58.34	2.33004e-05	TRUE	1.75968
Cp1002_1861	282.84	160.75	2.18929e-12	TRUE	1.7595
gluA	21.94	12.53	0.0519065	FALSE	1.751
gltT	449.56	257.23	1.63044e-18	TRUE	1.7477
topA	184.46	105.68	1.9679e-08	TRUE	1.74546
acpS	23.86	13.72	0.0444237	FALSE	1.73907
Cp1002_0706	106.57	61.28	2.15476e-05	TRUE	1.73907
Cp1002_1371	89.34	51.42	0.000102269	TRUE	1.73746
Cp1002_1569	109.61	63.32	1.83959e-05	TRUE	1.73105
nrdF2	868.5	501.84	1.7734e-33	TRUE	1.73063
nifU	742.37	429.44	8.83721e-29	TRUE	1.72869
dapA	1044	605.77	1.67969e-39	TRUE	1.72343
htrA2	130.95	76	3.24592e-06	TRUE	1.72303
Cp1002_1956	55.46	32.2	0.00246523	FALSE	1.72236
putP	24.1	14.01	0.0463074	FALSE	1.7202
kstR	20.31	11.83	0.0680578	FALSE	1.71682
rpmD	5820.06	3398.26	4.19366e-209	TRUE	1.71266
mutT2	41.55	24.33	0.0095377	FALSE	1.70777
Cp1002_2074	292.78	171.54	6.13846e-12	TRUE	1.70677
Cp1002_0131	221.67	129.95	2.24765e-09	TRUE	1.70581
mshD	30.68	18.02	0.0265124	FALSE	1.70255
Cp1002_1936	28.51	16.76	0.0326541	FALSE	1.70107
atpB	1696.53	998.58	6.74647e-61	TRUE	1.69894
Cp1002_1650	94.22	55.62	0.000112158	TRUE	1.69399
pyrD	313.79	185.38	1.88727e-12	TRUE	1.69269
Cp1002_1071	24.4	14.43	0.0498858	FALSE	1.69092
Cp1002_1652	28.81	17.04	0.0331323	FALSE	1.69073
mptA	27.93	16.55	0.0363846	FALSE	1.68761
Cp1002_0204	615.52	365.75	1.24817e-22	TRUE	1.6829
dsbG	803.06	477.31	5.16884e-29	TRUE	1.68247
infC	1722.63	1024.28	3.13881e-60	TRUE	1.6818
ruvB	227.96	135.93	3.04449e-09	TRUE	1.67704
dnaQ3	57.57	34.37	0.00293348	FALSE	1.67501
Cp1002_1294	133.72	79.88	5.89809e-06	TRUE	1.67401
nudF	396.85	237.31	6.49442e-15	TRUE	1.67229
Cp1002_0858	271.19	162.39	1.2699e-10	TRUE	1.66999
tcsS4	3738.92	2246.88	3.75574e-125	TRUE	1.66405
pafA	143.12	86.05	3.38582e-06	TRUE	1.66322
ydiB	119.74	72.07	2.20234e-05	TRUE	1.66144
frr	1600.3	968.65	1.57503e-53	TRUE	1.65209
Cp1002_0992	2.51	1.52	0.542374	FALSE	1.65132
Cp1002_1687	1.75	1.06	0.611074	FALSE	1.65094
Cp1002_1878	3.63	2.2	0.464262	FALSE	1.65
Cp1002_0002	6.53	3.96	0.326717	FALSE	1.64899
Cp1002_1871	11.26	6.83	0.197935	FALSE	1.64861
yceI	9.28	5.63	0.242604	FALSE	1.64831
Cp1002_1082	6.28	3.81	0.336436	FALSE	1.64829
leuD	11.6	7.04	0.191625	FALSE	1.64773
Cp1002_0673	145.63	88.39	3.7215e-06	TRUE	1.64758
Cp1002_1610	29.03	17.62	0.0388831	FALSE	1.64756
recB	58.01	35.21	0.00350388	FALSE	1.64754
Cp1002_1529	391.29	237.5	3.3557e-14	TRUE	1.64754
Cp1002_1146	8.83	5.36	0.254729	FALSE	1.64739
Cp1002_1463	21.07	12.79	0.0785188	FALSE	1.64738
chlI	43.54	26.43	0.0114361	FALSE	1.64737
Cp1002_0503	12.93	7.85	0.168225	FALSE	1.64713
pnuC	31.69	19.24	0.0309957	FALSE	1.64709
Cp1002_1684a	5.88	3.57	0.352809	FALSE	1.64706
crcB2	5.88	3.57	0.352809	FALSE	1.64706
Cp1002_1669	3.08	1.87	0.501283	FALSE	1.64706
ciuF	15.15	9.2	0.13595	FALSE	1.64674
Cp1002_0261	5.5	3.34	0.368992	FALSE	1.64671
sprT	10.16	6.17	0.222094	FALSE	1.64668
Cp1002_1873	9.6	5.83	0.235295	FALSE	1.64666
Cp1002_0511	5.63	3.42	0.363597	FALSE	1.6462
ygbN	2.93	1.78	0.512244	FALSE	1.64607
Cp1002_0152	4.13	2.51	0.436784	FALSE	1.64542
Cp1002_0196	2.04	1.24	0.584781	FALSE	1.64516
trpA	8.16	4.96	0.274468	FALSE	1.64516
Cp1002_0327	3.98	2.42	0.445537	FALSE	1.64463
Cp1002_1460d	5.18	3.15	0.384201	FALSE	1.64444
Cp1002_1631	107.51	65.42	7.46564e-05	TRUE	1.64338
Cp1002_1459	2.23	1.36	0.569583	FALSE	1.63971
Cp1002_2108	608.89	371.63	6.07458e-21	TRUE	1.63843
fmu	198.2	121.28	9.4721e-08	TRUE	1.63423
ctaB	512.41	314.2	1.16188e-17	TRUE	1.63084
lppL	406.04	249.36	2.9593e-14	TRUE	1.62833
serB	180.83	111.14	4.06675e-07	TRUE	1.62705
hemN	219.26	134.88	2.52962e-08	TRUE	1.62559
Cp1002_0300	76.27	46.94	0.00102523	FALSE	1.62484
pnp	1890.24	1165.49	7.71985e-60	TRUE	1.62184
Cp1002_1043a	301.82	186.19	7.48129e-11	TRUE	1.62103
Cp1002_2001	739.78	456.53	2.20955e-24	TRUE	1.62044
Cp1002_0167	133.22	82.22	1.54348e-05	TRUE	1.62029
Cp1002_1221	279.43	172.78	4.27394e-10	TRUE	1.61726
mhqP	176.29	109.16	7.45886e-07	TRUE	1.61497
Cp1002_1628	183.69	113.97	4.72078e-07	TRUE	1.61174
Cp1002_1708	134.01	83.4	1.83921e-05	TRUE	1.60683
Cp1002_0720	36.39	22.65	0.0256373	FALSE	1.60662
Cp1002_1094	71.55	44.54	0.00175559	FALSE	1.60642
uvrB	10.39	6.49	0.235501	FALSE	1.60092
ybhB	55.27	34.71	0.00663462	FALSE	1.59234
lpd	3117.56	1958.86	1.77395e-92	TRUE	1.59152
Cp1002_0485	167.21	105.07	2.38301e-06	TRUE	1.59142
Cp1002_0076	76.84	48.3	0.00139075	FALSE	1.59089
ycaO	1.59	0	0.532018	FALSE	1.59
sigK	46.9	29.52	0.0126905	FALSE	1.58875
Cp1002_0812	306.8	193.16	1.85839e-10	TRUE	1.58832
mcbR	213.34	134.63	1.18651e-07	TRUE	1.58464
rsgA	55.39	35.08	0.00728125	FALSE	1.57896
Cp1002_0376	49.41	31.3	0.0112833	FALSE	1.57859
atpH	3183.32	2017.5	4.77071e-92	TRUE	1.57785
cwlM	316.19	200.72	1.65723e-10	TRUE	1.57528
pulA	27.43	17.44	0.0604519	FALSE	1.57282
hemE	347.62	221.12	2.39259e-11	TRUE	1.57209
Cp1002_1072a	327.92	208.85	9.45452e-11	TRUE	1.57012
Cp1002_1411	323.64	206.46	1.38887e-10	TRUE	1.56757
Cp1002_1902	253.47	161.87	1.43171e-08	TRUE	1.56589
Cp1002_0249	43.85	28.01	0.0184188	FALSE	1.56551
Cp1002_1753	116.34	74.33	0.000123937	TRUE	1.56518
carD	446.07	285.05	5.71669e-14	TRUE	1.56488
mrpG1	25.71	16.43	0.0712905	FALSE	1.56482
ccdA	191.2	122.31	9.0478e-07	TRUE	1.56324
Cp1002_0770	309.5	198.21	4.43025e-10	TRUE	1.56148
ksgA	101	64.71	0.000369585	TRUE	1.56081
pimT	198.39	127.16	6.11112e-07	TRUE	1.56016
bioD	154.39	99.1	1.13274e-05	TRUE	1.55792
Cp1002_0178	81.64	52.41	0.00141442	FALSE	1.55772
hemD	123.84	79.56	8.61802e-05	TRUE	1.55656
Cp1002_0540	147.53	94.86	1.86826e-05	TRUE	1.55524
Cp1002_1471	874.7	563.47	2.62124e-25	TRUE	1.55235
ribA	552.33	356.07	1.59247e-16	TRUE	1.55118
Cp1002_1151	300.8	194.21	1.25667e-09	TRUE	1.54884
Cp1002_0980	136.45	88.22	4.48303e-05	TRUE	1.5467
sigD	554.48	359.18	2.33655e-16	TRUE	1.54374
Cp1002_0643	325.18	210.7	3.4065e-10	TRUE	1.54333
Cp1002_1615	92.65	60.05	0.000808793	TRUE	1.54288
Cp1002_0077	59.18	38.41	0.00755552	FALSE	1.54074
gloB1	216.17	140.51	3.50868e-07	TRUE	1.53847
Cp1002_1244	153.8	99.99	1.74597e-05	TRUE	1.53815
betA	66.94	43.52	0.00460439	FALSE	1.53814
uvrA	29.07	18.93	0.0625435	FALSE	1.53566
speE	23.08	15.04	0.0973942	FALSE	1.53457
alaS	590.8	385.29	5.37365e-17	TRUE	1.53339
rluC	13.02	8.51	0.215333	FALSE	1.52996
menA	122.46	80.1	0.000147285	TRUE	1.52884
gmk	2994.27	1959.34	1.15282e-78	TRUE	1.5282
cfp30B	415.53	272.05	2.91002e-12	TRUE	1.5274
bioD1	26.27	17.24	0.0803686	FALSE	1.52378
Cp1002_1153	70.25	46.17	0.00433563	FALSE	1.52155
Cp1002_1515	8172.41	5372.25	4.38775e-209	TRUE	1.52123
Cp1002_0498	42.63	28.06	0.0266433	FALSE	1.51924
Cp1002_2097	46.63	30.7	0.0204765	FALSE	1.51889
metK	399.03	262.98	1.29639e-11	TRUE	1.51734
folE	302.24	199.26	3.91889e-09	TRUE	1.51681
bioW	54.2	35.74	0.0126971	FALSE	1.51651
mtrA	860.46	567.43	3.02014e-23	TRUE	1.51642
rfbD	68.66	45.29	0.00505562	FALSE	1.51601
uvrB	412.86	272.39	6.27818e-12	TRUE	1.51569
gidB	588.24	388.45	2.55606e-16	TRUE	1.51433
ureG	232.57	153.73	2.71285e-07	TRUE	1.51285
cysE	142.54	94.38	5.95876e-05	TRUE	1.51028
Cp1002_1689	621.3	411.86	5.92258e-17	TRUE	1.50852
eccC3	8.14	5.4	0.338936	FALSE	1.50741
coaD	344.59	228.6	4.89009e-10	TRUE	1.50739
Cp1002_0954	1006	668.14	2.54275e-26	TRUE	1.50567
hemC	245.74	163.5	1.70258e-07	TRUE	1.503
mfd	109.97	73.33	0.000492227	TRUE	1.49966
Cp1002_0783	256.82	171.36	1.03555e-07	TRUE	1.49872
Cp1002_0811	509.56	340.54	7.72455e-14	TRUE	1.49633
Cp1002_0686	172.06	115.09	1.44753e-05	TRUE	1.495
Cp1002_1928	127.97	85.71	0.00019028	TRUE	1.49306
Cp1002_1624	12.61	8.46	0.242814	FALSE	1.49054
Cp1002_1281	44.91	30.15	0.027684	FALSE	1.48955
thrS	1098.22	739.39	2.23666e-27	TRUE	1.48531
desA3	3.46	2.33	0.543241	FALSE	1.48498
helY	120.1	81.09	0.000362989	TRUE	1.48107
thrA	355.95	240.49	8.67089e-10	TRUE	1.4801
Cp1002_0752	56.01	37.85	0.015045	FALSE	1.47979
pknB	106.07	71.83	0.000856878	TRUE	1.47668
Cp1002_1361	130.77	88.58	0.000215646	TRUE	1.47629
rplI	2948.73	1999.12	4.71087e-69	TRUE	1.47501
rpsK	1077.63	731.16	3.14339e-26	TRUE	1.47386
Cp1002_1811	11.47	7.79	0.275403	FALSE	1.4724
ispH	103.12	70.13	0.00110325	FALSE	1.47041
cobS	39.33	26.76	0.0440801	FALSE	1.46973
Cp1002_2098	42.72	29.1	0.0362532	FALSE	1.46804
Cp1002_1312	30.41	20.73	0.0776502	FALSE	1.46696
Cp1002_0422	597.57	407.87	5.89719e-15	TRUE	1.4651
Cp1002_1083	16.61	11.36	0.194802	FALSE	1.46215
proB	73.44	50.26	0.00646687	FALSE	1.4612
def1	361.13	247.17	1.55836e-09	TRUE	1.46106
pyrB	64.48	44.19	0.0109204	FALSE	1.45915
lon	39.43	27.03	0.0466633	FALSE	1.45875
Cp1002_1821	40.38	27.71	0.0444905	FALSE	1.45724
pimA	178.4	122.6	2.51969e-05	TRUE	1.45514
gatC	299.9	206.3	4.95107e-08	TRUE	1.45371
oppA5	68.93	47.43	0.00898208	FALSE	1.4533
Cp1002_1462	208.32	143.53	5.8512e-06	TRUE	1.4514
Cp1002_0979	49.18	33.91	0.0278979	FALSE	1.45031
Cp1002_1300	204.4	140.95	7.398e-06	TRUE	1.45016
Cp1002_0740	87.65	60.5	0.00339323	FALSE	1.44876
proS	614.94	424.82	9.21135e-15	TRUE	1.44753
ansP	22.11	15.28	0.142071	FALSE	1.44699
folC	491.09	339.73	4.92498e-12	TRUE	1.44553
thyX	201.35	139.45	1.0174e-05	TRUE	1.44389
ctaE	1738.04	1204.32	1.97732e-38	TRUE	1.44317
uvrD	117.04	81.11	0.000776913	TRUE	1.44298
Cp1002_0539	313.91	217.56	3.71673e-08	TRUE	1.44287
cspB	412.56	285.96	2.81359e-10	TRUE	1.44272
potA	13.24	9.18	0.258759	FALSE	1.44227
Cp1002_0998	463.29	321.23	2.36666e-11	TRUE	1.44224
mraZ	2129.41	1478.28	2.13296e-46	TRUE	1.44046
Cp1002_0074	82.96	57.65	0.00487248	FALSE	1.43903
nagA	45.21	31.44	0.0379401	FALSE	1.43798
hemA	834.69	581.55	6.10573e-19	TRUE	1.43529
rplT	989.87	690.62	4.58396e-22	TRUE	1.43331
otsA	229.65	160.34	3.4208e-06	TRUE	1.43227
ubiA	315.07	220.03	5.41336e-08	TRUE	1.43194
Cp1002_1262	906.14	632.87	2.93611e-20	TRUE	1.43179
pdxY	176.32	123.19	4.82956e-05	TRUE	1.43129
secN	584.59	408.8	1.48557e-13	TRUE	1.43001
pgpB	34.65	24.27	0.0729886	FALSE	1.42769
ilvA	81.83	57.41	0.00601667	FALSE	1.42536
hlyD	50.08	35.14	0.0316915	FALSE	1.42516
pepC1	31.23	21.92	0.0899832	FALSE	1.42473
dnaX	185.37	130.12	3.62197e-05	TRUE	1.42461
rpsG	1206.79	847.45	5.96133e-26	TRUE	1.42403
traX	25.02	17.58	0.129892	FALSE	1.42321
Cp1002_1502	191.5	134.58	2.80357e-05	TRUE	1.42295
pstS	50.44	35.45	0.0316023	FALSE	1.42285
nrfA	203.76	143.33	1.60876e-05	TRUE	1.42161
rpsF	5597.36	3957.91	1.8602e-111	TRUE	1.41422
tyrS	952.52	674.46	3.20603e-20	TRUE	1.41227
ispB	338.08	239.6	4.31915e-08	TRUE	1.41102
zwf	274.69	195.22	9.0907e-07	TRUE	1.40708
purE	233.67	166.16	6.07024e-06	TRUE	1.4063
aroK	467.68	332.67	1.58772e-10	TRUE	1.40584
murF	503.1	358.07	3.42109e-11	TRUE	1.40503
Cp1002_1095	145.08	103.28	0.000375435	TRUE	1.40473
Cp1002_1185	537.66	383.4	8.75754e-12	TRUE	1.40235
dapC	168.2	120.01	0.000137388	TRUE	1.40155
Cp1002_1318	364.4	260.14	2.0645e-08	TRUE	1.40078
ccsX	449.64	321.19	4.95654e-10	TRUE	1.39992
yngHB	603.04	430.77	5.8373e-13	TRUE	1.39991
cspA	11062.1	7922.38	9.14667e-209	TRUE	1.39631
sdhB	1547.98	1110.64	2.43395e-30	TRUE	1.39377
srtB	87.71	62.94	0.00648374	FALSE	1.39355
ybaB	425.74	305.64	2.05662e-09	TRUE	1.39295
murA	289.92	208.14	7.60704e-07	TRUE	1.39291
pheT	488.47	350.71	1.37627e-10	TRUE	1.3928
lepA	336.89	241.96	1.00128e-07	TRUE	1.39234
Cp1002_0016	63.55	45.69	0.0209785	FALSE	1.3909
Cp1002_0596	100.19	72.07	0.00378605	FALSE	1.39018
Cp1002_1201	212.46	152.83	2.48021e-05	TRUE	1.39017
Cp1002_1977	83.05	59.8	0.00851555	FALSE	1.3888
Cp1002_2047	15.19	10.94	0.260749	FALSE	1.38848
Cp1002_0532	4212.56	3036.51	2.84767e-78	TRUE	1.3873
mraW	1804.4	1301.85	2.34666e-34	TRUE	1.38603
uvrD	152.95	110.44	0.000384674	TRUE	1.38491
Cp1002_0782	169.94	122.97	0.00019435	TRUE	1.38196
Cp1002_0935	45.93	33.25	0.0529473	FALSE	1.38135
Cp1002_1925	19.81	14.35	0.204303	FALSE	1.38049
Cp1002_0522	266.96	193.87	3.54617e-06	TRUE	1.37701
thrC	313.66	227.87	5.12024e-07	TRUE	1.37649
dnaB	214.94	156.39	3.41582e-05	TRUE	1.37438
Cp1002_1649	9.49	6.91	0.384676	FALSE	1.37337
Cp1002_1215	6.88	5.01	0.459272	FALSE	1.37325
Cp1002_1360	20.31	14.79	0.203564	FALSE	1.37323
Cp1002_0329	9.64	7.02	0.381055	FALSE	1.37322
Cp1002_1958	176.76	128.74	0.00017689	TRUE	1.373
Cp1002_1888	14.58	10.62	0.281607	FALSE	1.37288
Cp1002_1470	22.68	16.52	0.179302	FALSE	1.37288
gspF	11.77	8.58	0.334132	FALSE	1.37179
Cp1002_1355	54.17	39.55	0.0388907	FALSE	1.36966
rnd	175.46	128.19	0.000205523	TRUE	1.36875
Cp1002_1158	2.71	1.98	0.644612	FALSE	1.36869
Cp1002_0963	706	516.7	1.16418e-13	TRUE	1.36636
rpsN	2836.55	2077.27	5.2639e-50	TRUE	1.36552
Cp1002_1012	135.13	99.1	0.00122982	FALSE	1.36357
Cp1002_0272	92.2	67.62	0.00760217	FALSE	1.3635
tatC	100.65	73.85	0.00533154	FALSE	1.3629
Cp1002_0492	169.56	124.51	0.000305608	TRUE	1.36182
Cp1002_0898	237.36	174.35	1.96236e-05	TRUE	1.3614
csdA	599.19	440.2	1.18824e-11	TRUE	1.36118
uspA3	1104.91	813.09	4.37359e-20	TRUE	1.3589
Cp1002_1008	23.33	17.19	0.183677	FALSE	1.35718
Cp1002_1001	18.74	13.81	0.233573	FALSE	1.35699
Cp1002_0818	153.19	112.96	0.000670276	TRUE	1.35614
ppsA	412.65	304.32	2.38074e-08	TRUE	1.35597
clpX	283.55	209.29	3.86929e-06	TRUE	1.35482
Cp1002_1963	88.88	65.68	0.00991111	FALSE	1.35323
Cp1002_1488	73.6	54.43	0.0191333	FALSE	1.3522
Cp1002_0773	337.09	249.36	5.39622e-07	TRUE	1.35182
acnA	174.89	129.4	0.000308525	TRUE	1.35155
Cp1002_1654	334.72	247.76	6.12129e-07	TRUE	1.35098
cmk	168.06	124.4	0.000409953	TRUE	1.35096
Cp1002_0685	636.48	471.66	6.82258e-12	TRUE	1.34945
ribE	198.37	147.26	0.000136092	TRUE	1.34707
Cp1002_0339	126.75	94.12	0.00230645	FALSE	1.34669
Cp1002_1178	230.31	171.21	4.16027e-05	TRUE	1.34519
hisA	474.38	353.18	4.53976e-09	TRUE	1.34317
Cp1002_2023	15.93	11.87	0.28361	FALSE	1.34204
pth1	49.77	37.1	0.0582714	FALSE	1.34151
Cp1002_1913	5.96	4.45	0.513797	FALSE	1.33933
Cp1002_0213	9.56	7.14	0.408569	FALSE	1.33894
resA	48.52	36.24	0.0626654	FALSE	1.33885
argS	643.33	480.58	1.21858e-11	TRUE	1.33865
ywnH	506.42	378.39	1.85126e-09	TRUE	1.33835
rplM	3061.45	2288.74	2.09924e-49	TRUE	1.33761
rbfA	747.05	559.32	3.65257e-13	TRUE	1.33564
Cp1002_0867	34.72	26.01	0.117737	FALSE	1.33487
Cp1002_1946	73.24	54.93	0.023437	FALSE	1.33333
rplW	1509.65	1132.69	8.14645e-25	TRUE	1.3328
Cp1002_0212	409.66	307.4	8.5818e-08	TRUE	1.33266
plsC	1609.26	1208.81	3.20487e-26	TRUE	1.33128
ctpA	206.91	155.43	0.000147213	TRUE	1.33121
Cp1002_1501	34.29	25.77	0.122698	FALSE	1.33062
ftsH	265.45	199.69	1.82262e-05	TRUE	1.32931
Cp1002_1152	106.9	80.7	0.00697771	FALSE	1.32466
folA	93.7	70.95	0.0121288	FALSE	1.32065
Cp1002_0426	37.25	28.22	0.114176	FALSE	1.31999
gspE	3.48	2.64	0.630296	FALSE	1.31818
Cp1002_1439	7.92	6.01	0.46807	FALSE	1.3178
Cp1002_0339a	37.32	28.32	0.115224	FALSE	1.3178
rplF	6102.39	4635.12	2.65533e-90	TRUE	1.31655
Cp1002_0271	61.46	46.7	0.0438815	FALSE	1.31606
pqqE	363.32	276.43	1.03226e-06	TRUE	1.31433
fmt	192.4	146.44	0.000382531	TRUE	1.31385
gppA1	264.96	201.73	3.11027e-05	TRUE	1.31344
Cp1002_1564	39.65	30.2	0.107481	FALSE	1.31291
senX3	117.16	89.27	0.00569989	FALSE	1.31242
ctaC	2068.93	1578.52	4.5762e-31	TRUE	1.31068
atpF	3653.44	2791.65	3.091e-53	TRUE	1.3087
Cp1002_2096	119.47	91.31	0.0055777	FALSE	1.3084
Cp1002_0765	99.07	75.72	0.0116101	FALSE	1.30837
Cp1002_1604	68.08	52.04	0.0364789	FALSE	1.30822
rpsM	1479.7	1131.42	1.84754e-22	TRUE	1.30783
eutD	182.67	139.99	0.000660473	TRUE	1.30488
xerC	143.28	109.89	0.00260963	FALSE	1.30385
Cp1002_0124	542.84	416.38	4.65634e-09	TRUE	1.30371
leuA	28.19	21.63	0.182263	FALSE	1.30328
rpsI	2960.09	2271.57	1.32217e-42	TRUE	1.3031
ufaA	300.72	230.94	1.37414e-05	TRUE	1.30216
rplY	794.99	610.97	1.68399e-12	TRUE	1.30119
aroC	284.69	219	2.51652e-05	TRUE	1.29995
fdxA	206.41	158.94	0.000345023	TRUE	1.29867
rpmB	2029.6	1563.06	2.98719e-29	TRUE	1.29848
Cp1002_1416	338.05	260.4	4.73111e-06	TRUE	1.2982
Cp1002_1745	13.68	10.56	0.359783	FALSE	1.29545
mshB	309.19	238.79	1.36705e-05	TRUE	1.29482
ilvH	31.15	24.06	0.167617	FALSE	1.29468
Cp1002_1332	323.22	250.09	9.57414e-06	TRUE	1.29241
Cp1002_1834	109.2	84.58	0.0102812	FALSE	1.29109
fhuD	425.07	329.42	4.26424e-07	TRUE	1.29036
murD	604.69	468.91	1.71611e-09	TRUE	1.28957
metQ	20.55	15.94	0.267333	FALSE	1.28921
mraY	575.25	446.64	4.74204e-09	TRUE	1.28795
Cp1002_0716	1091.11	849.45	1.11787e-15	TRUE	1.28449
murC	378.63	294.86	2.41286e-06	TRUE	1.2841
ubiE	725.99	566.54	8.21299e-11	TRUE	1.28145
folK	205.17	160.39	0.000586798	TRUE	1.27919
Cp1002_0478	138.63	108.45	0.00479356	FALSE	1.27828
Cp1002_1671	84.36	66.07	0.0282435	FALSE	1.27683
Cp1002_1757	568.87	446.28	1.39426e-08	TRUE	1.27469
pabB	72.12	56.6	0.0436021	FALSE	1.2742
nifS	265.76	208.75	0.000110922	TRUE	1.2731
Cp1002_0316	52.12	40.96	0.0873743	FALSE	1.27246
gatA	281.7	221.43	7.11849e-05	TRUE	1.27219
ureF	115.51	90.88	0.0111658	FALSE	1.27102
cobJ	236.79	186.36	0.000283178	TRUE	1.27061
cobA	48.14	37.9	0.101986	FALSE	1.27018
senX3	720.32	567.26	2.56678e-10	TRUE	1.26982
Cp1002_0432	176.43	139.03	0.00178829	FALSE	1.26901
rfbA	43.35	34.17	0.121865	FALSE	1.26866
Cp1002_0804a	18.35	14.48	0.31556	FALSE	1.26727
rpsJ	2279.48	1799.39	4.74659e-29	TRUE	1.26681
Cp1002_1693	707.35	559.18	5.51127e-10	TRUE	1.26498
rpmG	4562.87	3607.34	4.25039e-56	TRUE	1.26488
nadD	130.47	103.18	0.0077904	FALSE	1.26449
gyrB	1243.5	984.05	2.3058e-16	TRUE	1.26366
nrdG	17.07	13.51	0.336794	FALSE	1.26351
rpoA	1695.87	1343.59	1.23889e-21	TRUE	1.26219
Cp1002_1999	28.11	22.31	0.221126	FALSE	1.25997
pip	221.39	176.05	0.000634394	TRUE	1.25754
Cp1002_0552	462.76	368.15	8.04931e-07	TRUE	1.25699
rimI	182.19	145.03	0.00199768	FALSE	1.25622
tcsR4	5158.44	4108.26	7.05615e-61	TRUE	1.25563
engA	270.72	215.79	0.000173946	TRUE	1.25455
valS	481.3	383.69	5.60318e-07	TRUE	1.2544
ftsW1	424.48	338.43	2.62387e-06	TRUE	1.25426
hpt	299.62	239.07	8.19352e-05	TRUE	1.25327
ulaA	25.1	20.05	0.255782	FALSE	1.25187
oppD1	75.7	60.57	0.0494435	FALSE	1.24979
pbp4	103.34	82.79	0.0221521	FALSE	1.24822
pafC	183.56	147.15	0.00233509	FALSE	1.24743
rpsH	3836.41	3078.89	6.72624e-44	TRUE	1.24604
Cp1002_1823	102.24	82.12	0.0238488	FALSE	1.24501
potC	21.31	17.12	0.302567	FALSE	1.24474
metI	49.13	39.47	0.117492	FALSE	1.24474
argF	146.17	117.5	0.00702258	FALSE	1.244
piuB	54.98	44.22	0.098781	FALSE	1.24333
Cp1002_0168	49.79	40.06	0.116556	FALSE	1.24289
rpsL	1320.71	1062.96	6.46675e-16	TRUE	1.24248
metH	51.7	41.62	0.110322	FALSE	1.24219
nrdI	126.37	101.82	0.0127577	FALSE	1.24111
resB	41.61	33.53	0.153119	FALSE	1.24098
pyc	82.78	66.82	0.0449175	FALSE	1.23885
nth	134.14	108.31	0.0107484	FALSE	1.23848
rluB	223.01	180.25	0.00103907	FALSE	1.23723
metN	17.24	13.95	0.363378	FALSE	1.23584
Cp1002_1685	6.71	5.43	0.570774	FALSE	1.23573
Cp1002_2042	43.67	35.34	0.148114	FALSE	1.23571
rimM	295.07	238.79	0.000170232	TRUE	1.23569
purS	165.32	133.79	0.00489643	FALSE	1.23567
yxlE	16.15	13.07	0.379203	FALSE	1.23565
pspC1	14.84	12.01	0.399277	FALSE	1.23564
pitB	133.67	108.18	0.0114111	FALSE	1.23563
pth2	29.21	23.64	0.236992	FALSE	1.23562
Cp1002_1634	109.66	88.75	0.0219474	FALSE	1.23561
rmlD	28.69	23.22	0.241259	FALSE	1.23557
accD	730.02	591.17	3.55725e-09	TRUE	1.23487
Cp1002_0447	4	3.24	0.662438	FALSE	1.23457
dxs	483.21	392.08	1.79173e-06	TRUE	1.23243
Cp1002_1655	565.98	459.3	2.38227e-07	TRUE	1.23227
folP	179.26	145.54	0.00369169	FALSE	1.23169
etfB	385.7	313.39	2.13985e-05	TRUE	1.23073
Cp1002_0106	188.65	153.34	0.0029907	FALSE	1.23027
Cp1002_0193	29.59	24.09	0.241887	FALSE	1.22831
pafB	162.45	132.27	0.00611913	FALSE	1.22817
Cp1002_0247	265.96	216.6	0.000455883	TRUE	1.22789
pgl	94.38	76.94	0.0373344	FALSE	1.22667
Cp1002_1011	42.15	34.4	0.165483	FALSE	1.22529
pup	145.69	118.92	0.00995435	FALSE	1.22511
purK	201.05	164.18	0.00249483	FALSE	1.22457
Cp1002_2094	184.29	151.11	0.00422641	FALSE	1.21958
mrpC	39.83	32.67	0.184003	FALSE	1.21916
purM	701.54	576.14	2.7456e-08	TRUE	1.21766
mrpF	57.09	46.94	0.114274	FALSE	1.21623
hisI	170.14	139.91	0.00642289	FALSE	1.21607
Cp1002_1651	175.15	144.15	0.00580938	FALSE	1.21505
aroB	307.05	252.71	0.000260056	TRUE	1.21503
idnK	27.88	22.96	0.272051	FALSE	1.21429
dinB	44.56	36.77	0.167506	FALSE	1.21186
mgtE1	8.85	7.31	0.539681	FALSE	1.21067
Cp1002_0254	613.26	508.49	4.47649e-07	TRUE	1.20604
yqeY	348.82	289.59	0.000149639	TRUE	1.20453
Cp1002_1335	675.38	560.83	1.34217e-07	TRUE	1.20425
cca	169.39	140.67	0.0083011	FALSE	1.20417
ychF	420.82	349.87	3.37992e-05	TRUE	1.20279
Cp1002_1862	306.87	255.72	0.000439375	TRUE	1.20002
ino1	30.22	25.19	0.270459	FALSE	1.19968
Cp1002_0229	33.07	27.6	0.250839	FALSE	1.19819
rsmD	432.3	361.49	3.66811e-05	TRUE	1.19588
Cp1002_1659	180.02	151.01	0.00837578	FALSE	1.19211
ssb1	4295.06	3604.21	5.28955e-38	TRUE	1.19168
nrdH	387.26	325.26	0.000117205	TRUE	1.19062
atpA	3132.04	2634.71	9.98309e-28	TRUE	1.18876
cobC	57.43	48.38	0.141869	FALSE	1.18706
cobN	22.22	18.75	0.363532	FALSE	1.18507
mhpD	428.45	362.13	7.20154e-05	TRUE	1.18314
trxA1	149.67	126.63	0.0193831	FALSE	1.18195
Cp1002_0032	234.03	198.21	0.00357145	FALSE	1.18072
Cp1002_1111	425.9	360.75	8.50614e-05	TRUE	1.1806
rpsE	3489.77	2956.01	1.98699e-29	TRUE	1.18057
sbcD	130.45	110.53	0.0298366	FALSE	1.18022
Cp1002_1320	193.08	163.6	0.00822648	FALSE	1.1802
Cp1002_1068	851.55	723.15	3.58587e-08	TRUE	1.17756
dnaE	82.95	70.47	0.0859986	FALSE	1.1771
Cp1002_0096	189.44	160.97	0.00951376	FALSE	1.17687
Cp1002_1749	19.99	16.99	0.400037	FALSE	1.17657
smpB	186.18	158.32	0.0103456	FALSE	1.17597
Cp1002_0547	60.75	51.86	0.148335	FALSE	1.17142
Cp1002_0993	11.13	9.51	0.537411	FALSE	1.17035
Cp1002_0416	227.14	194.68	0.00583697	FALSE	1.16674
rpmF	4093.2	3509.6	1.16056e-31	TRUE	1.16629
Cp1002_0317	40.7	35.04	0.250672	FALSE	1.16153
rpiB	1347.56	1161.63	4.57406e-11	TRUE	1.16006
acyP	127.85	110.32	0.0434133	FALSE	1.1589
tgt	215.34	186.24	0.00932579	FALSE	1.15625
csd	97.64	84.66	0.0828191	FALSE	1.15332
Cp1002_0007	165.53	143.53	0.0239306	FALSE	1.15328
Cp1002_1894	6.02	5.22	0.666763	FALSE	1.15326
Cp1002_0978	16.33	14.16	0.478214	FALSE	1.15325
Cp1002_0238	152.39	132.14	0.0302708	FALSE	1.15325
betT	30.33	26.3	0.333821	FALSE	1.15323
rihA	260.64	226.52	0.00495328	FALSE	1.15063
Cp1002_1718	184.54	160.41	0.0181321	FALSE	1.15043
Cp1002_0460	421.8	366.68	0.000354877	TRUE	1.15032
Cp1002_1314	485.03	421.67	0.000128534	TRUE	1.15026
Cp1002_1367	35.64	30.99	0.299696	FALSE	1.15005
ftsQ	321.34	279.66	0.0019067	FALSE	1.14904
pyrF	202.93	176.97	0.0143572	FALSE	1.14669
ureD	170.38	148.65	0.0251217	FALSE	1.14618
radA	15	13.13	0.511642	FALSE	1.14242
Cp1002_0277	206.2	180.84	0.0157008	FALSE	1.14023
malE	35.61	31.27	0.3178	FALSE	1.13879
oppDF2	146.54	128.96	0.0444613	FALSE	1.13632
pmmB	11.77	10.36	0.569287	FALSE	1.1361
copD	231.75	204.02	0.0116036	FALSE	1.13592
otsB	41.83	36.86	0.285414	FALSE	1.13483
hisG	255.34	225.62	0.00902096	FALSE	1.13173
mtrB	94.65	83.7	0.113033	FALSE	1.13082
Cp1002_0428	297.17	262.95	0.00508694	FALSE	1.13014
sprX	151.38	134.01	0.0459684	FALSE	1.12962
guaA	1195.92	1059.1	2.10093e-08	TRUE	1.12919
Cp1002_1078	1070.38	949.18	1.34311e-07	TRUE	1.12769
Cp1002_1775	108.85	96.56	0.0932945	FALSE	1.12728
Cp1002_1190	15.96	14.16	0.520717	FALSE	1.12712
aftA	37.75	33.51	0.324297	FALSE	1.12653
Cp1002_0245	1295.06	1150.27	8.26126e-09	TRUE	1.12587
tehA	56.29	50.07	0.232601	FALSE	1.12423
cskE	68.35	60.84	0.189651	FALSE	1.12344
Cp1002_1857	26.05	23.19	0.41829	FALSE	1.12333
cstS	13.09	11.69	0.5712	FALSE	1.11976
whiA	296.37	264.87	0.00721923	FALSE	1.11893
idsA	122.67	109.67	0.0843876	FALSE	1.11854
era	417.72	373.5	0.00145578	FALSE	1.11839
rplO	4088.51	3658.15	2.56034e-23	TRUE	1.11764
rplS	2336.02	2091.59	6.79523e-14	TRUE	1.11686
pyrR	567.06	508.01	0.000233773	TRUE	1.11624
Cp1002_1079	621.17	557.59	0.000134041	TRUE	1.11403
rplR	3105.88	2787.99	1.23956e-17	TRUE	1.11402
Cp1002_1149	539.48	484.8	0.000397088	TRUE	1.11279
ykuD	60.99	54.82	0.234209	FALSE	1.11255
atpE	1773.6	1595.55	1.59e-10	TRUE	1.11159
Cp1002_0208	165.7	149.14	0.0512404	FALSE	1.11104
glmS	245.96	221.56	0.0179402	FALSE	1.11013
Cp1002_0864	99.78	89.93	0.132608	FALSE	1.10953
glnE	111.45	100.52	0.113084	FALSE	1.10873
parA	458.76	413.78	0.00130511	FALSE	1.10871
Cp1002_1261	207.61	187.44	0.0313094	FALSE	1.10761
tsf	3570.22	3223.71	3.93814e-19	TRUE	1.10749
Cp1002_1283	54.43	49.15	0.270639	FALSE	1.10743
rpsR	3395.28	3068.11	3.7245e-18	TRUE	1.10664
oppC3	58.17	52.65	0.259665	FALSE	1.10484
pepD	172.85	156.62	0.053154	FALSE	1.10363
pcsA	75.21	68.15	0.202206	FALSE	1.1036
priA	134.55	122.06	0.0896836	FALSE	1.10233
efp	620.11	562.99	0.000282034	TRUE	1.10146
Cp1002_0795	111.03	101.08	0.129212	FALSE	1.09844
pyrH	1215.88	1107.19	5.22628e-07	TRUE	1.09817
trpD	3.82	3.48	0.779055	FALSE	1.0977
Cp1002_1198	195.24	177.96	0.0454079	FALSE	1.0971
rph	643.23	587.42	0.000317306	TRUE	1.09501
idnO	42.45	38.85	0.359887	FALSE	1.09266
uspA4	118.2	108.22	0.127273	FALSE	1.09222
lipT	76.5	70.11	0.222044	FALSE	1.09114
tatB	265.88	243.74	0.0229856	FALSE	1.09083
mshC	93.58	86.03	0.183251	FALSE	1.08776
leuC	11.16	10.26	0.645893	FALSE	1.08772
rpsB	7088.72	6519.31	4.12369e-31	TRUE	1.08734
dxr	183.84	169.16	0.0632644	FALSE	1.08678
resC	32.66	30.1	0.437287	FALSE	1.08505
alr	197.61	182.18	0.0564112	FALSE	1.0847
Cp1002_0005	131.65	121.41	0.120018	FALSE	1.08434
Cp1002_2032	47.87	44.16	0.349239	FALSE	1.08401
Cp1002_1771	38.71	35.83	0.407693	FALSE	1.08038
Cp1002_0535	98.77	91.48	0.187375	FALSE	1.07969
rpoB	999.53	926.66	2.97463e-05	TRUE	1.07864
lpqW	377.77	350.39	0.0104595	FALSE	1.07814
Cp1002_1697	971.5	901.83	4.31542e-05	TRUE	1.07725
Cp1002_0330	11.47	10.65	0.65729	FALSE	1.077
Cp1002_1953	660.51	613.86	0.000802493	TRUE	1.07599
dnaG	144.68	134.51	0.117461	FALSE	1.07561
Cp1002_0397	198.02	184.15	0.0673914	FALSE	1.07532
Cp1002_1694	801.37	745.25	0.000232969	TRUE	1.0753
Cp1002_1015	1410.92	1313.3	1.16064e-06	TRUE	1.07433
Cp1002_1402	164.51	153.16	0.0974182	FALSE	1.07411
rplC	3805.34	3545.07	1.72863e-15	TRUE	1.07342
Cp1002_0712	170.41	158.76	0.092738	FALSE	1.07338
Cp1002_1506	36.18	33.78	0.443745	FALSE	1.07105
mrpC1	13.18	12.31	0.644502	FALSE	1.07067
qcrC	1916.74	1792.47	3.15093e-08	TRUE	1.06933
marR	71.65	67.02	0.285748	FALSE	1.06908
Cp1002_0671	417.87	391.3	0.0103661	FALSE	1.0679
mntB	34.86	32.66	0.46036	FALSE	1.06736
ansA	41.84	39.2	0.418664	FALSE	1.06735
opuBB	58.37	54.71	0.340538	FALSE	1.0669
trmB	133.53	125.22	0.150502	FALSE	1.06636
yvrC	21.26	19.94	0.566518	FALSE	1.0662
Cp1002_0493	52.83	49.55	0.36623	FALSE	1.0662
pyrE	256.58	240.68	0.0465776	FALSE	1.06606
gcp	136.84	128.38	0.14648	FALSE	1.0659
cobO	413.32	387.79	0.0116304	FALSE	1.06583
sufC	377.54	354.89	0.0169869	FALSE	1.06382
recA	291.69	274.27	0.0361948	FALSE	1.06351
mmpL11	227.89	214.39	0.064846	FALSE	1.06297
Cp1002_1291	106.74	100.48	0.207962	FALSE	1.0623
rbsC	52.32	49.28	0.379524	FALSE	1.06169
ispG	511.49	481.86	0.00604273	FALSE	1.06149
ftsK	427.86	403.23	0.0122251	FALSE	1.06108
crtI2	16.21	15.3	0.628717	FALSE	1.05948
glnH	25.22	23.88	0.553542	FALSE	1.05611
Cp1002_0012	286.21	271.38	0.0476615	FALSE	1.05465
cobT	73.59	69.79	0.315857	FALSE	1.05445
Cp1002_1886	45.9	43.53	0.428296	FALSE	1.05445
prfB	411.09	389.93	0.0178527	FALSE	1.05427
pac2	426.55	404.62	0.0158685	FALSE	1.0542
mrpD1	34.88	33.09	0.490703	FALSE	1.05409
rsmI	189.56	179.88	0.108643	FALSE	1.05381
malF	324.47	308.08	0.0364311	FALSE	1.0532
Cp1002_1486	91.37	86.78	0.267783	FALSE	1.05289
ciuD	41.17	39.11	0.457508	FALSE	1.05267
Cp1002_1935	119.22	113.26	0.206231	FALSE	1.05262
sufD	216.74	206.25	0.0914428	FALSE	1.05086
rpsS	1274.62	1214.81	4.94793e-05	TRUE	1.04923
rpsD	1054.03	1004.76	0.000228024	TRUE	1.04904
Cp1002_1533	92.67	88.39	0.27634	FALSE	1.04842
Cp1002_0534	32.42	30.93	0.520261	FALSE	1.04817
pabC	100.85	96.51	0.265553	FALSE	1.04497
rbsA	65.82	63	0.368997	FALSE	1.04476
Cp1002_1369	160.67	153.81	0.160819	FALSE	1.0446
lpqU	213.76	205.01	0.109721	FALSE	1.04268
dsbA	127.18	122.02	0.218395	FALSE	1.04229
Cp1002_1940	43.4	41.65	0.472874	FALSE	1.04202
secG	622.11	597.12	0.00661217	FALSE	1.04185
pbp1A	225.69	217.42	0.109976	FALSE	1.03804
pspA1	1167.21	1125.62	0.000303572	TRUE	1.03695
Cp1002_1755	102.72	99.1	0.285401	FALSE	1.03653
mrpG	61.82	59.65	0.407697	FALSE	1.03638
Cp1002_1774	29.48	28.45	0.567918	FALSE	1.0362
phoU	143.11	138.19	0.209941	FALSE	1.0356
purB	218.04	210.59	0.122251	FALSE	1.03538
Cp1002_1081	21.62	20.89	0.627482	FALSE	1.03494
hspR	269.29	260.33	0.0877832	FALSE	1.03442
mutM1	371.66	359.68	0.0464012	FALSE	1.03331
trpC	8.23	7.99	0.771678	FALSE	1.03004
truB	48.34	46.94	0.482484	FALSE	1.02983
abgB	53.2	51.66	0.461304	FALSE	1.02981
Cp1002_2052	10.74	10.43	0.740788	FALSE	1.02972
Cp1002_2090	27.8	27	0.594786	FALSE	1.02963
Cp1002_1456	11.5	11.17	0.732414	FALSE	1.02954
Cp1002_1994	8.37	8.13	0.770551	FALSE	1.02952
clpS	659.54	641.44	0.0102361	FALSE	1.02822
ahpD	593.4	577.63	0.0154869	FALSE	1.0273
bca	234.03	228.41	0.135513	FALSE	1.0246
hisN	133.54	130.42	0.261737	FALSE	1.02392
pvdS	270.43	264.27	0.111722	FALSE	1.02331
sdhA	981.12	959.76	0.0026247	FALSE	1.02226
mhpC	16.54	16.19	0.69748	FALSE	1.02162
Cp1002_0446	605.18	592.8	0.0192845	FALSE	1.02088
oppB4	83.01	81.37	0.388696	FALSE	1.02015
manB	753.21	738.96	0.00983965	FALSE	1.01928
tilS	94.13	92.4	0.363544	FALSE	1.01872
pbpB	41.08	40.34	0.549426	FALSE	1.01834
pstC	29.9	29.39	0.612101	FALSE	1.01735
mrp	212.13	208.61	0.178276	FALSE	1.01687
sdhC	833.81	820.24	0.00774114	FALSE	1.01654
nusG	666.35	656.22	0.0182075	FALSE	1.01544
Cp1002_0766	117.28	115.57	0.324265	FALSE	1.0148
nrdE	198.88	196	0.199592	FALSE	1.01469
manA	191.2	188.45	0.208841	FALSE	1.01459
Cp1002_1548	8.51	8.39	0.791359	FALSE	1.0143
oppC4	147.97	145.9	0.270351	FALSE	1.01419
ileS	370.28	365.16	0.0815631	FALSE	1.01402
murB	97.11	95.97	0.380168	FALSE	1.01188
glnD	121.69	120.36	0.328951	FALSE	1.01105
Cp1002_1349	223.55	221.36	0.189683	FALSE	1.00989
tmk	138.26	137.15	0.309144	FALSE	1.00809
mrpE1	31.33	31.11	0.631073	FALSE	1.00707
aroP2	51.32	50.97	0.539467	FALSE	1.00687
mgtE2	359.51	357.32	0.106351	FALSE	1.00613
sufR	450.6	447.88	0.0707427	FALSE	1.00607
pdxR	3.86	3.84	0.868107	FALSE	1.00521
ppc	450.75	448.7	0.0741573	FALSE	1.00457
Cp1002_1070	81.35	81.12	0.454605	FALSE	1.00284
rplQ	5685.49	5674.54	4.91684e-10	TRUE	1.00193
aspS	763.87	764.08	0.0255403	FALSE	0.999725
lysR	121.75	122.17	0.385837	FALSE	0.996562
aroG	482.43	484.17	0.0846775	FALSE	0.996406
Cp1002_0508	88.83	89.16	0.459905	FALSE	0.996299
mmpL	126.14	126.62	0.378887	FALSE	0.996209
murG	495.25	497.16	0.0813125	FALSE	0.996158
lmrB	29.23	29.36	0.673618	FALSE	0.995572
mscL	969.24	974.16	0.015819	FALSE	0.994949
glxK	55.11	55.42	0.56709	FALSE	0.994406
metG	395.23	397.71	0.127475	FALSE	0.993764
ribD	304.88	306.83	0.181181	FALSE	0.993645
Cp1002_0415	360.44	362.75	0.146018	FALSE	0.993632
tsnR	260.9	262.66	0.217564	FALSE	0.993299
Cp1002_1846	107.28	108.11	0.433286	FALSE	0.992323
Cp1002_1826	238.49	240.34	0.242736	FALSE	0.992303
asnB	162.26	163.57	0.336671	FALSE	0.991991
tyrA	57.49	58.05	0.573299	FALSE	0.990353
rplL	8200.87	8282.81	1.6013e-11	TRUE	0.990107
Cp1002_1000	225.23	227.71	0.270545	FALSE	0.989109
Cp1002_0396	4.34	4.39	0.879027	FALSE	0.98861
Cp1002_0040	32.93	33.31	0.675082	FALSE	0.988592
greA	253.85	256.79	0.244619	FALSE	0.988551
gltX1	470.74	476.33	0.114047	FALSE	0.988264
recF	83.45	84.67	0.516922	FALSE	0.985591
Cp1002_1165	432.54	439.88	0.149185	FALSE	0.983314
pspA	1908.78	1944.67	0.00290422	FALSE	0.981544
galT	49.2	50.13	0.633261	FALSE	0.981448
ackA	512.63	522.45	0.124389	FALSE	0.981204
dinG	52.9	53.95	0.624083	FALSE	0.980538
rpsO	4266.99	4351.71	1.03157e-05	TRUE	0.980532
ag84	2801.25	2857.9	0.000374232	TRUE	0.980178
Cp1002_1026	74.7	76.23	0.562831	FALSE	0.979929
Cp1002_0538	365.23	372.94	0.203553	FALSE	0.979326
Cp1002_1841	36.64	37.46	0.69105	FALSE	0.97811
dnaJ	360.69	368.95	0.214815	FALSE	0.977612
Cp1002_1069	807.25	826.09	0.064651	FALSE	0.977194
Cp1002_1375	121.55	124.43	0.475194	FALSE	0.976854
aroE	65.43	67.04	0.603857	FALSE	0.975984
hemB	159.88	163.99	0.422748	FALSE	0.974937
mrpA	51.91	53.28	0.650247	FALSE	0.974287
oppB5	12.79	13.13	0.822293	FALSE	0.974105
hpaF	15.33	15.74	0.8061	FALSE	0.973952
actP	19.37	19.89	0.782844	FALSE	0.973856
Cp1002_1954	566.83	582.23	0.137242	FALSE	0.97355
gluD	6.78	6.97	0.872109	FALSE	0.97274
azoR	9.6	9.87	0.848258	FALSE	0.972644
mntD	25.63	26.38	0.757518	FALSE	0.971569
trpF	68.2	70.25	0.617648	FALSE	0.970819
srtA	273.99	282.37	0.319858	FALSE	0.970323
Cp1002_1473	224.39	231.42	0.372047	FALSE	0.969622
cobF	310.36	320.12	0.294433	FALSE	0.969511
nusB	843.73	870.59	0.0851558	FALSE	0.969147
sepF	1517.39	1565.82	0.021039	FALSE	0.969071
Cp1002_0556	377.78	389.93	0.251227	FALSE	0.968841
Cp1002_0722	72.45	74.82	0.617628	FALSE	0.968324
Cp1002_1302	439.24	453.64	0.219297	FALSE	0.968257
Cp1002_1827	448.75	463.54	0.215296	FALSE	0.968093
Cp1002_1788	573.37	592.31	0.16165	FALSE	0.968024
Cp1002_0630	103.73	107.26	0.556355	FALSE	0.967089
Cp1002_1273	309.78	321.07	0.323165	FALSE	0.964836
lpqC	234.55	243.3	0.394908	FALSE	0.964036
gyrA	504.54	523.68	0.215576	FALSE	0.963451
Cp1002_0644	176.68	183.45	0.465836	FALSE	0.963096
mnmA	100.24	104.15	0.586004	FALSE	0.962458
Cp1002_0320	32.96	34.25	0.755205	FALSE	0.962336
Cp1002_1911	120.89	125.78	0.556927	FALSE	0.961123
Cp1002_1474	121.59	126.51	0.555856	FALSE	0.96111
mycB	46.67	48.58	0.716774	FALSE	0.960683
cydC	2.19	2.28	0.937499	FALSE	0.960526
trmD	155.4	161.98	0.515619	FALSE	0.959378
embC	74.56	77.83	0.658859	FALSE	0.957985
rpsQ	4656.04	4872.01	0.000723195	TRUE	0.955671
sufB	228.93	239.89	0.463689	FALSE	0.954312
Cp1002_1768	565.24	592.94	0.256971	FALSE	0.953284
Cp1002_0241	45.96	48.3	0.753161	FALSE	0.951553
argD	76.02	79.92	0.687552	FALSE	0.951201
pknA	60.22	63.33	0.721712	FALSE	0.950892
atpG	4827.92	5078.78	0.00146222	FALSE	0.950606
Cp1002_1563	94.09	99.1	0.663714	FALSE	0.949445
coaA	27.92	29.41	0.813111	FALSE	0.949337
ddl	373.65	393.69	0.388926	FALSE	0.949097
dapE	131.35	138.41	0.610145	FALSE	0.948992
qcrB	868.6	916.29	0.197456	FALSE	0.947953
Cp1002_1721	2019.25	2131.16	0.0510964	FALSE	0.947489
glfT1	158.36	167.16	0.58609	FALSE	0.947356
cydB	11.45	12.09	0.884184	FALSE	0.947064
carB	154.1	162.84	0.59777	FALSE	0.946328
Cp1002_0058	1803.36	1908.1	0.0771208	FALSE	0.945108
folB	180.22	190.73	0.578069	FALSE	0.944896
Cp1002_0097	178.47	188.99	0.583765	FALSE	0.944336
Cp1002_1842	89.23	94.49	0.698482	FALSE	0.944333
lhr	37.9	40.15	0.802021	FALSE	0.94396
rpmI	972.13	1030.67	0.21031	FALSE	0.943202
Cp1002_1345	13.61	14.45	0.885141	FALSE	0.941869
Cp1002_0402	25.98	27.59	0.842475	FALSE	0.941646
Cp1002_0872	107.95	114.66	0.686356	FALSE	0.941479
Cp1002_1442	1623.88	1726.01	0.121712	FALSE	0.940829
glgX	91.93	97.77	0.715943	FALSE	0.940268
Cp1002_0563	5.96	6.34	0.926482	FALSE	0.940063
cls	80.33	85.57	0.741422	FALSE	0.938764
galK	49.22	52.47	0.79907	FALSE	0.93806
yvqK	99.16	105.85	0.724998	FALSE	0.936797
nudL	140.85	150.37	0.675725	FALSE	0.936689
Cp1002_1427	1086.64	1160.18	0.245837	FALSE	0.936613
Cp1002_0803	166.36	178.01	0.664517	FALSE	0.934554
cobK	91.35	97.79	0.7502	FALSE	0.934145
fhs	173.35	185.62	0.662753	FALSE	0.933897
Cp1002_1819	223.25	239.12	0.622784	FALSE	0.933632
phzF	20.33	21.78	0.882566	FALSE	0.933425
Cp1002_1596	434.33	465.35	0.495514	FALSE	0.93334
cobQ	186.55	200	0.659599	FALSE	0.93275
hrcA	171.77	184.46	0.683881	FALSE	0.931205
Cp1002_0857	376.33	404.52	0.555532	FALSE	0.930312
ykuE	78.25	84.22	0.794378	FALSE	0.929114
Cp1002_0825	545.04	587.07	0.499463	FALSE	0.928407
gpmB	271.86	292.91	0.635902	FALSE	0.928135
mprA	170.82	184.05	0.707597	FALSE	0.928117
dapD1	66.92	72.13	0.816099	FALSE	0.927769
entD	379.04	408.8	0.585708	FALSE	0.927202
gapA	61.96	66.9	0.83054	FALSE	0.926158
tesB	168.19	181.63	0.725541	FALSE	0.926003
ptsH	5303.77	5736.82	0.0584115	FALSE	0.924514
glpQ	20.52	22.2	0.907069	FALSE	0.924324
Cp1002_1539	150.1	162.65	0.762913	FALSE	0.92284
dapA1	16.56	17.95	0.92089	FALSE	0.922563
qcrA	1366.8	1481.91	0.370251	FALSE	0.922323
mas	183.26	198.8	0.746913	FALSE	0.921831
Cp1002_0691	49.34	53.71	0.880797	FALSE	0.918637
potD	52.31	56.97	0.879225	FALSE	0.918203
pstB	24.68	26.89	0.918075	FALSE	0.917813
deoC	125.01	136.27	0.819936	FALSE	0.91737
ppa	627.44	684.37	0.617647	FALSE	0.916814
rne	272.61	297.57	0.748966	FALSE	0.916121
norM	10.36	11.31	0.9505	FALSE	0.916004
rfe	312.56	341.32	0.735844	FALSE	0.915739
Cp1002_0617	50.5	55.17	0.893852	FALSE	0.915353
Cp1002_0885	58.31	63.71	0.88652	FALSE	0.915241
merR3	764.6	836.51	0.623605	FALSE	0.914036
trxB	127.11	139.25	0.849923	FALSE	0.912819
lexA	86.48	94.9	0.88492	FALSE	0.911275
pknG	66.83	73.47	0.907224	FALSE	0.909623
glpT	29.78	32.75	0.939059	FALSE	0.909313
tig	1027.45	1131.66	0.679114	FALSE	0.907914
ureA	17.78	19.62	0.961161	FALSE	0.906218
gntP	31.03	34.25	0.949529	FALSE	0.905985
Cp1002_1051	182.87	202.17	0.890223	FALSE	0.904536
rplD	2132.35	2357.55	0.638627	FALSE	0.904477
Cp1002_1605	125.49	138.8	0.912023	FALSE	0.904107
fas	34.94	38.69	0.957399	FALSE	0.903076
Cp1002_1960	330.42	365.92	0.870547	FALSE	0.902984
fusA	2601.62	2881.94	0.654516	FALSE	0.902732
ftsE	180.32	199.93	0.913309	FALSE	0.901916
nirC	22.68	25.17	0.971777	FALSE	0.901073
clpP2	1978.11	2197.11	0.761186	FALSE	0.900324
ethR	221.7	246.39	0.924084	FALSE	0.899793
glf	370.75	412.31	0.909189	FALSE	0.899202
Cp1002_0143	123.75	137.7	0.951106	FALSE	0.898693
pdxS	26.12	29.07	0.978093	FALSE	0.898521
Cp1002_1285	37.15	41.42	0.980208	FALSE	0.89691
Cp1002_1839	72.89	81.41	0.980919	FALSE	0.895345
eno	6769.12	7563.9	0.839027	FALSE	0.894925
Cp1002_0780	175.93	196.67	0.977235	FALSE	0.894544
Cp1002_0411	397.44	444.37	0.967781	FALSE	0.89439
thiL	51.43	57.58	0.993987	FALSE	0.893192
ppgk	212.45	238	0.992945	FALSE	0.892647
Cp1002_2053	18.14	20.33	0.998963	FALSE	0.892277
rplB	1149.92	1289.39	0.998429	FALSE	0.891833
etfA	350.61	393.3	0.994548	FALSE	0.891457
argR	354.43	397.62	0.993558	FALSE	0.891379
pbpA	115.33	129.42	0.994581	FALSE	0.89113
ftsX	275.56	309.49	0.983371	FALSE	0.890368
Cp1002_1986	294.87	331.21	0.981823	FALSE	0.890281
Cp1002_0882	80.44	90.36	0.990131	FALSE	0.890217
Cp1002_1837	152.05	170.95	0.98018	FALSE	0.889441
Cp1002_0536	49.96	56.21	0.985717	FALSE	0.88881
idi	48.64	54.82	0.978855	FALSE	0.887267
glcT	407.33	459.44	0.929757	FALSE	0.886579
pepE	129.11	145.79	0.953031	FALSE	0.885589
grpE	527.8	596.46	0.894649	FALSE	0.884888
Cp1002_1074	193.27	218.43	0.935474	FALSE	0.884814
daK2	103.9	117.47	0.950432	FALSE	0.884481
ureE	196.14	221.89	0.927054	FALSE	0.883952
mrpE	68.97	78.05	0.955135	FALSE	0.883664
Cp1002_0719	392.1	444.15	0.882195	FALSE	0.88281
ptpA	52.86	59.89	0.955696	FALSE	0.882618
hisS	324.24	367.43	0.888606	FALSE	0.882454
Cp1002_1233	6.58	7.46	0.983376	FALSE	0.882038
pgm1	32	36.3	0.961497	FALSE	0.881543
secA	572.63	650.01	0.829022	FALSE	0.880956
rpoC	2080.48	2362.16	0.674741	FALSE	0.880753
csm	50.11	56.91	0.947001	FALSE	0.880513
ftsY	480.02	545.88	0.820419	FALSE	0.879351
msrB	38.14	43.4	0.946739	FALSE	0.878802
mutM2	18.53	21.09	0.962328	FALSE	0.878615
hemH	265.49	302.3	0.854011	FALSE	0.878234
Cp1002_1368	377.09	429.44	0.824687	FALSE	0.878097
thrB	291.04	332.06	0.827534	FALSE	0.876468
Cp1002_1133	65.67	74.97	0.914793	FALSE	0.87595
Cp1002_1799	347.18	396.41	0.80395	FALSE	0.87581
Cp1002_0103	37.01	42.28	0.933563	FALSE	0.875355
cysS	1016.11	1161.16	0.656797	FALSE	0.875082
Cp1002_0064	154.25	176.28	0.862178	FALSE	0.875028
manC	185.77	212.4	0.845268	FALSE	0.874623
Cp1002_1484	33.04	37.8	0.932298	FALSE	0.874074
asd	695.35	795.7	0.693528	FALSE	0.873885
mrpA1	26.56	30.4	0.93794	FALSE	0.873684
Cp1002_1365	38.12	43.66	0.923312	FALSE	0.87311
Cp1002_2091	110.41	126.47	0.869186	FALSE	0.873013
rnc	963.34	1104.4	0.612821	FALSE	0.872275
Cp1002_1630	175.46	201.16	0.828789	FALSE	0.872241
rnr	96.84	111.12	0.867454	FALSE	0.87149
Cp1002_1818	27.65	31.73	0.928677	FALSE	0.871415
Cp1002_1428	295.1	338.74	0.76721	FALSE	0.87117
slpA	217.7	249.96	0.797085	FALSE	0.870939
spoT	94.39	108.39	0.864901	FALSE	0.870837
fagC	20.9	24	0.936182	FALSE	0.870833
Cp1002_0800	78.09	89.77	0.871432	FALSE	0.86989
Cp1002_1509	59.89	68.87	0.885841	FALSE	0.869609
Cp1002_0628	433.65	498.71	0.698337	FALSE	0.869543
Cp1002_2079	114.29	131.54	0.837476	FALSE	0.868861
cmtB	435.41	503.05	0.645901	FALSE	0.86554
malG	184.66	214.01	0.741101	FALSE	0.862857
opuBA	111.43	129.24	0.792821	FALSE	0.862194
Cp1002_1840	70.65	81.95	0.833875	FALSE	0.862111
mntC	35.69	41.48	0.874626	FALSE	0.860415
brnQ	17.81	20.72	0.908774	FALSE	0.859556
cobB	243.13	283.03	0.666789	FALSE	0.859026
proA	148.81	173.26	0.735111	FALSE	0.858883
ppm1	901.71	1049.89	0.404434	FALSE	0.858861
Cp1002_0804	635.73	740.82	0.474239	FALSE	0.858144
ndk	324.22	378.01	0.604574	FALSE	0.857702
dedA	38.91	45.38	0.856481	FALSE	0.857426
tal	141.57	165.26	0.724091	FALSE	0.85665
ftsW	76.29	89.15	0.790273	FALSE	0.855749
Cp1002_0734	106.82	125.04	0.743022	FALSE	0.854287
trxA	277.24	324.58	0.595966	FALSE	0.85415
Cp1002_0911	173.89	203.73	0.669382	FALSE	0.853532
cydA	9.32	10.92	0.921152	FALSE	0.85348
leuS	770.01	902.31	0.366748	FALSE	0.853376
gdh	53.09	62.24	0.810816	FALSE	0.852988
coaE	347.38	407.53	0.533988	FALSE	0.852404
Cp1002_1941	19.13	22.45	0.883115	FALSE	0.852116
purA	292.3	343.28	0.55914	FALSE	0.851491
glfT1	43.89	51.56	0.819829	FALSE	0.851241
idnD	31.17	36.64	0.845751	FALSE	0.85071
ctpA	19.82	23.3	0.876516	FALSE	0.850644
Cp1002_1554	24.67	29.01	0.861522	FALSE	0.850396
Cp1002_1304	72.07	84.75	0.765512	FALSE	0.850383
abgT	9.62	11.32	0.912023	FALSE	0.849823
murI	54.24	63.85	0.791389	FALSE	0.849491
Cp1002_1487	96.46	113.77	0.713683	FALSE	0.847851
dapD	107.01	126.24	0.697943	FALSE	0.847671
carA	74.69	88.25	0.738125	FALSE	0.846346
ndh	569.85	674.69	0.336856	FALSE	0.84461
Cp1002_0799	21.87	25.9	0.850128	FALSE	0.844402
lspA	178.99	211.98	0.588536	FALSE	0.844372
mutT	288.8	343.14	0.466333	FALSE	0.841639
yrpB	23.33	27.75	0.832912	FALSE	0.840721
Cp1002_1996	26.95	32.09	0.817396	FALSE	0.839825
dgt	40.72	48.5	0.775509	FALSE	0.839588
nei	36.95	44.13	0.776322	FALSE	0.837299
Cp1002_1403	74.11	88.56	0.684762	FALSE	0.836834
tetR	51.52	61.58	0.734032	FALSE	0.836635
Cp1002_0743	159.62	190.81	0.549054	FALSE	0.836539
Cp1002_0892	599.93	717.89	0.237718	FALSE	0.835685
aroQ	257.69	308.77	0.429633	FALSE	0.834569
fecCD	143.5	172.35	0.541474	FALSE	0.832608
Cp1002_1100	148.48	178.38	0.532887	FALSE	0.83238
Cp1002_2002	305.19	366.77	0.368903	FALSE	0.832102
glgB	118.5	142.5	0.572075	FALSE	0.831579
xseA	86.77	104.37	0.627508	FALSE	0.831369
tcsS3	45.42	54.64	0.725038	FALSE	0.831259
Cp1002_1910	86.48	104.08	0.625273	FALSE	0.830899
mrpD	43.63	52.58	0.723646	FALSE	0.829783
Cp1002_0334	205.73	248.42	0.430009	FALSE	0.828154
dnaN	159.57	192.7	0.486478	FALSE	0.828075
tpx	266.65	322.52	0.35803	FALSE	0.82677
Cp1002_1641	725.88	879	0.123377	FALSE	0.825802
Cp1002_1447	4.67	5.66	0.900564	FALSE	0.825088
Cp1002_1559	2.82	3.42	0.922006	FALSE	0.824561
Cp1002_0328	2.91	3.53	0.920528	FALSE	0.824363
Cp1002_0023b	9.9	12.01	0.853885	FALSE	0.824313
bioY	8.25	10.01	0.866205	FALSE	0.824176
Cp1002_1092	25.84	31.36	0.764869	FALSE	0.82398
Cp1002_0341	28.4	34.47	0.753578	FALSE	0.823905
Cp1002_0288	12.07	14.65	0.837809	FALSE	0.823891
accDA	15.29	18.56	0.817576	FALSE	0.823815
dapB	201.97	245.17	0.401655	FALSE	0.823796
Cp1002_1356	98.45	119.51	0.558114	FALSE	0.82378
Cp1002_0726	49.86	60.53	0.676581	FALSE	0.823724
Cp1002_0489	40.56	49.24	0.706737	FALSE	0.823721
ureB	15.7	19.06	0.814907	FALSE	0.823715
Cp1002_1464	41.35	50.2	0.703961	FALSE	0.823705
Cp1002_0265	4.95	6.01	0.89528	FALSE	0.823627
Cp1002_1445	4.95	6.01	0.89528	FALSE	0.823627
mntC	11.62	14.11	0.839934	FALSE	0.823529
Cp1002_0221	3.59	4.36	0.910426	FALSE	0.823394
Cp1002_0929	10.53	12.79	0.846991	FALSE	0.823299
Cp1002_0691b	7.96	9.67	0.866491	FALSE	0.823164
arcB	7.44	9.04	0.870578	FALSE	0.823009
Cp1002_1448	2.49	3.03	0.92349	FALSE	0.821782
xis	650.56	792.82	0.113741	FALSE	0.820565
iunH2	103.59	126.35	0.523788	FALSE	0.819865
Cp1002_1889	169.09	206.67	0.403687	FALSE	0.818164
gpsA	62.24	76.11	0.610376	FALSE	0.817764
Cp1002_1882	58.9	72.03	0.619877	FALSE	0.817715
Cp1002_0593	38.81	47.59	0.677813	FALSE	0.815507
wbbL	243.61	298.89	0.294794	FALSE	0.815049
galE	324.56	398.22	0.226397	FALSE	0.815027
Cp1002_1646	126.46	155.46	0.440387	FALSE	0.813457
ftsZ	901.88	1110.7	0.0355015	FALSE	0.811992
Cp1002_0026	32	39.41	0.692142	FALSE	0.811977
opuBD	48.29	59.55	0.62177	FALSE	0.810915
Cp1002_1820	157.95	194.97	0.367242	FALSE	0.810125
Cp1002_1492	30.06	37.12	0.692869	FALSE	0.809806
dnaQ2	39.24	48.49	0.649385	FALSE	0.809239
serA	148.24	183.3	0.373713	FALSE	0.808729
glpX	119.67	148.21	0.416438	FALSE	0.807435
Cp1002_1867	272.06	337.22	0.216564	FALSE	0.806773
clpP1	1062.86	1317.59	0.0144169	FALSE	0.80667
galU	768.98	955.86	0.0324927	FALSE	0.80449
Cp1002_0744	50.69	63.05	0.580712	FALSE	0.803965
dps	1328.12	1652.11	0.00462908	FALSE	0.803893
spoU	154.3	192.08	0.331306	FALSE	0.803311
serC	16.41	20.45	0.748858	FALSE	0.802445
troA	258.98	323.36	0.195057	FALSE	0.800903
glmM	531.02	663.19	0.0628728	FALSE	0.800706
Cp1002_1242	324.02	404.76	0.1454	FALSE	0.800524
dsbD	79.56	99.46	0.467506	FALSE	0.79992
gbsA	53.02	66.33	0.550387	FALSE	0.799337
tetR1	185.2	232.16	0.255408	FALSE	0.797726
oppCD1	9.76	12.24	0.793255	FALSE	0.797386
Cp1002_0263	467.27	587.1	0.0650285	FALSE	0.795895
def	112.97	142.15	0.358043	FALSE	0.794724
Cp1002_0548	576.59	725.61	0.0376001	FALSE	0.794628
Cp1002_1238	163.28	206.13	0.255395	FALSE	0.792121
ilvB1	20.87	26.36	0.683031	FALSE	0.79173
Cp1002_1511	417.9	528.09	0.0664553	FALSE	0.791342
yhaP	14.2	17.95	0.734471	FALSE	0.791086
Cp1002_1778	67.23	85.2	0.450779	FALSE	0.789085
Cp1002_1408	188.18	238.52	0.206381	FALSE	0.788949
polA	181.32	229.94	0.21293	FALSE	0.788554
pdxT	19.01	24.12	0.68546	FALSE	0.788143
Cp1002_1969	10.32	13.1	0.764525	FALSE	0.787786
Cp1002_1657	80.41	102.08	0.40271	FALSE	0.787716
rnpA	4162.89	5284.92	1.57868e-09	TRUE	0.787692
Cp1002_2040	910.59	1156.39	0.00472259	FALSE	0.787442
Cp1002_2103	100.42	127.84	0.338624	FALSE	0.785513
Cp1002_0674	39.47	50.33	0.543258	FALSE	0.784224
rplK	1010.28	1288.33	0.00207964	FALSE	0.784178
secA2	29.42	37.52	0.599299	FALSE	0.784115
pgmB	28.68	36.61	0.601258	FALSE	0.783393
rmlB	65.38	83.51	0.427779	FALSE	0.7829
cyaA	30.65	39.17	0.585603	FALSE	0.782487
rpmC	2153.13	2753.33	4.28216e-06	TRUE	0.782009
Cp1002_1581	34.44	44.05	0.560752	FALSE	0.781839
ureC	37.24	47.64	0.544662	FALSE	0.781696
groEL	6327.08	8094.54	2.23027e-15	TRUE	0.781648
Cp1002_1944	109.84	140.55	0.297205	FALSE	0.781501
spoU	33.21	42.55	0.562616	FALSE	0.780494
mntD	19.99	25.62	0.65252	FALSE	0.78025
citE	71.32	91.59	0.38776	FALSE	0.778688
ccsA	84.08	108	0.347562	FALSE	0.778519
manP	135.34	173.94	0.23137	FALSE	0.778084
groEL1	4335.06	5574.39	9.31287e-12	TRUE	0.777674
Cp1002_1378	24.52	31.55	0.607329	FALSE	0.777179
cobH	285.17	367.18	0.0781106	FALSE	0.776649
qorA	66.84	86.1	0.3922	FALSE	0.776307
glgP	52.46	67.63	0.44576	FALSE	0.775691
Cp1002_0942	214.7	277.05	0.120272	FALSE	0.77495
lutB	590.97	762.8	0.00978445	FALSE	0.774738
Cp1002_1443	111.61	144.26	0.25691	FALSE	0.773673
trpS	619.79	801.49	0.00732159	FALSE	0.773297
bla	203.79	263.54	0.124118	FALSE	0.773279
yxlF	18.01	23.32	0.644587	FALSE	0.772298
yhaQ	16.06	20.8	0.662584	FALSE	0.772115
Cp1002_0013	54.64	70.9	0.414636	FALSE	0.770663
cseE	438.81	569.84	0.0200634	FALSE	0.770058
oppD2	79.16	102.83	0.322381	FALSE	0.769814
Cp1002_0331	7.12	9.26	0.764743	FALSE	0.768898
scpB	21.98	28.59	0.598699	FALSE	0.7688
plsC1	489.83	637.34	0.0127523	FALSE	0.768554
Cp1002_1476	41.58	54.19	0.46312	FALSE	0.7673
dapF	203.82	266.05	0.100547	FALSE	0.766097
norB	1079.15	1408.72	0.000155466	TRUE	0.76605
oppA1	18.63	24.38	0.613515	FALSE	0.764151
pbpB	76.05	99.75	0.300128	FALSE	0.762406
purD	292.2	383.29	0.0421211	FALSE	0.762347
Cp1002_0565	4.65	6.1	0.797603	FALSE	0.762295
Cp1002_0340	33.19	43.56	0.491905	FALSE	0.761938
pknL	52.47	68.96	0.383149	FALSE	0.760876
cysK	216.66	285.87	0.0690838	FALSE	0.757897
ctaF	1103.26	1456.26	3.87895e-05	TRUE	0.757598
tuf	5866.89	7747.48	1.41568e-21	TRUE	0.757264
scrB	75.9	100.33	0.276361	FALSE	0.756504
Cp1002_2013	534.05	706.11	0.00382256	FALSE	0.756327
purL	144.97	191.74	0.131088	FALSE	0.756076
purT	61.63	81.52	0.324666	FALSE	0.756011
gatB	854.77	1131.59	0.000224941	TRUE	0.755371
lipA	403.09	533.8	0.0111555	FALSE	0.755133
Cp1002_1607	500.88	663.56	0.00456807	FALSE	0.754838
hrpB	10.96	14.52	0.674884	FALSE	0.754821
mapB	382.44	506.82	0.0130251	FALSE	0.754587
atpD	5516.55	7321.67	1.3356e-21	TRUE	0.753455
Cp1002_0724	251.72	334.47	0.0406005	FALSE	0.752594
Cp1002_0700	57.15	75.98	0.327632	FALSE	0.752172
lysS1	104.99	139.69	0.182507	FALSE	0.751593
ywlC	461.24	613.8	0.00514324	FALSE	0.75145
Cp1002_0235	28.83	38.5	0.475098	FALSE	0.748831
pncB	157.15	210.02	0.0939006	FALSE	0.748262
malQ	72.57	97.06	0.252807	FALSE	0.747682
cobU	85.61	114.64	0.210928	FALSE	0.746773
yjiN	326.18	437.32	0.0139018	FALSE	0.745861
Cp1002_0459	119.74	160.55	0.136025	FALSE	0.745811
cfp6	119.74	160.77	0.13292	FALSE	0.744791
Cp1002_1472	127.19	170.88	0.120097	FALSE	0.744324
Cp1002_1194	330.58	444.25	0.0120745	FALSE	0.744131
dcd	615.1	827.43	0.000572996	TRUE	0.743386
fecC	114.71	154.41	0.135553	FALSE	0.742892
Cp1002_0170	122.05	164.54	0.120434	FALSE	0.741765
Cp1002_0597	9.36	12.62	0.66697	FALSE	0.74168
Cp1002_1156	8.21	11.07	0.68686	FALSE	0.741644
Cp1002_1720	28.34	38.22	0.453363	FALSE	0.741497
deoC	6.62	8.93	0.716695	FALSE	0.741321
Cp1002_0052	14.99	20.23	0.584047	FALSE	0.740979
Cp1002_1717	58.69	79.28	0.276135	FALSE	0.740288
Cp1002_1362	347.34	469.39	0.00790862	FALSE	0.739982
lpdA	158.28	213.98	0.0724007	FALSE	0.739695
clpB	97.58	131.98	0.157295	FALSE	0.739354
Cp1002_1077	41.5	56.16	0.354967	FALSE	0.73896
ppiB	131.77	178.73	0.0950144	FALSE	0.737257
Cp1002_0223	3.53	4.79	0.784193	FALSE	0.736952
Cp1002_0555	868.99	1179.59	1.65171e-05	TRUE	0.736688
Cp1002_1014	380.5	516.75	0.00427655	FALSE	0.736333
tpiA	1326.32	1802.91	8.14652e-08	TRUE	0.735655
rplA	1125.03	1529.61	7.6089e-07	TRUE	0.735501
atpC	9471.42	12888.1	1.55491e-47	TRUE	0.734894
azlD	11.07	15.12	0.615365	FALSE	0.732143
Cp1002_1864	343.23	470.22	0.00446684	FALSE	0.729935
pgk	1059.35	1451.45	5.73857e-07	TRUE	0.729856
Cp1002_0747	28.12	38.54	0.414831	FALSE	0.729632
Cp1002_2038	218.19	299.53	0.0219607	FALSE	0.728441
hmuV	48.81	67.01	0.278442	FALSE	0.728399
pccB1	175.58	241.2	0.039166	FALSE	0.727944
aroE1	48.24	66.28	0.279291	FALSE	0.727821
fadD32	171.76	236.49	0.0390267	FALSE	0.726289
aniA	180.76	249	0.0338002	FALSE	0.725944
bcp	492.89	680.09	0.00040765	TRUE	0.724742
thyA	151.81	209.64	0.0488746	FALSE	0.724146
Cp1002_0292	174.48	240.96	0.0346615	FALSE	0.724104
Cp1002_0664	303.23	419.06	0.00519477	FALSE	0.723596
hisB	132.71	183.56	0.0633683	FALSE	0.722979
Cp1002_1971	105.07	145.43	0.0973793	FALSE	0.722478
Cp1002_1498	45.94	63.73	0.267679	FALSE	0.720854
dcp	160.92	223.37	0.0374487	FALSE	0.720419
Cp1002_0101	192.2	266.87	0.0227538	FALSE	0.720201
glnB	590.98	820.89	6.27693e-05	TRUE	0.719926
Cp1002_1241	114.64	159.41	0.0764737	FALSE	0.719152
Cp1002_1137	254.34	353.94	0.00807602	FALSE	0.718596
Cp1002_0615	39.88	55.6	0.289943	FALSE	0.717266
ptrB	122.98	171.65	0.0616814	FALSE	0.716458
Cp1002_1724	41.13	57.49	0.276572	FALSE	0.715429
rplJ	7345.91	10271.2	1.89786e-48	TRUE	0.715191
miaA	96.25	134.58	0.0954776	FALSE	0.715188
Cp1002_0896	61.93	86.68	0.179034	FALSE	0.714467
Cp1002_1532	177.17	248.81	0.0209257	FALSE	0.712069
ctaD	496.09	697.52	0.00010163	TRUE	0.71122
argB	128.74	181.05	0.0475451	FALSE	0.711074
Cp1002_0433	98.19	138.27	0.0816679	FALSE	0.710132
ciuC	53.16	74.9	0.199041	FALSE	0.709746
Cp1002_1833	69.51	98	0.140753	FALSE	0.709286
Cp1002_1187	120.59	170.02	0.052331	FALSE	0.709269
lutA	477.37	673.29	0.00010974	TRUE	0.709011
Cp1002_2072	219.22	309.24	0.00872395	FALSE	0.708899
cmtC	540.23	763.72	3.19673e-05	TRUE	0.707367
dcuA	202.97	287.31	0.010352	FALSE	0.706449
Cp1002_1938	12.34	17.47	0.527069	FALSE	0.706354
Cp1002_0413a	28.81	40.81	0.33259	FALSE	0.705954
rulD	155.33	220.73	0.0224659	FALSE	0.70371
nanH	284.27	404.97	0.00179371	FALSE	0.701953
Cp1002_1680	262.37	374.54	0.00247009	FALSE	0.700513
Cp1002_1972	137.53	196.78	0.0268604	FALSE	0.698902
Cp1002_1640	379.59	543.79	0.000217634	TRUE	0.698045
moeA	620.22	888.64	2.24356e-06	TRUE	0.697943
gpmA	1483.37	2125.92	2.34466e-13	TRUE	0.697754
ciuB	55.61	79.77	0.154721	FALSE	0.697129
Cp1002_0041	20.29	29.11	0.389686	FALSE	0.697011
ilvE	582.37	837.11	3.35823e-06	TRUE	0.695691
fagD	1060.61	1525.79	3.05909e-10	TRUE	0.695122
mntR	495.17	713.17	1.5503e-05	TRUE	0.694323
Cp1002_1939	10.66	15.37	0.524233	FALSE	0.693559
Cp1002_1587	298.4	430.58	0.00072214	TRUE	0.693019
glnA2	184	265.86	0.00759117	FALSE	0.692094
Cp1002_1731	181.88	263.44	0.00732877	FALSE	0.690404
impA	245.75	356.1	0.00179303	FALSE	0.690115
pflA	130.62	189.32	0.0226858	FALSE	0.689943
cobD	27.96	40.61	0.287625	FALSE	0.6885
opuAC	234.85	341.43	0.00197287	FALSE	0.687842
ffh	162.97	237.03	0.00982294	FALSE	0.68755
Cp1002_0591	363.94	529.78	0.000107762	TRUE	0.686964
ligA	283.09	412.1	0.000636569	TRUE	0.686945
panE	55.35	80.63	0.12994	FALSE	0.686469
Cp1002_1829	54.54	79.53	0.131204	FALSE	0.685779
nrdR	335.15	488.99	0.000176279	TRUE	0.685392
Cp1002_1733	137.62	201.04	0.0157216	FALSE	0.68454
cobQ	98.23	143.72	0.0400466	FALSE	0.683482
Cp1002_1237	404.64	592.27	2.9807e-05	TRUE	0.683202
ahpC	1014.95	1486.04	3.52657e-11	TRUE	0.68299
Cp1002_0528	46.13	67.55	0.158005	FALSE	0.682902
Cp1002_2075	78.92	115.62	0.0642949	FALSE	0.682581
gldA	183.69	269.44	0.00456035	FALSE	0.681747
Cp1002_1499	439.9	645.4	1.11167e-05	TRUE	0.681593
cbs	19.67	28.87	0.352172	FALSE	0.68133
hmuU	31.44	46.17	0.238484	FALSE	0.680962
Cp1002_0850	562.16	825.86	5.92059e-07	TRUE	0.680696
odhA	190.51	280.29	0.00346164	FALSE	0.679689
yabJ	1551.85	2284.99	5.44442e-17	TRUE	0.67915
marR1	14.38	21.19	0.419053	FALSE	0.678622
nodI	78.82	116.19	0.0581395	FALSE	0.678372
Cp1002_2039	100.24	148.03	0.0314305	FALSE	0.67716
Cp1002_1850	13.18	19.47	0.434727	FALSE	0.676939
parB	258.17	381.73	0.000520463	TRUE	0.676316
Cp1002_0927	11.17	16.58	0.46388	FALSE	0.673703
Cp1002_1046	174.74	259.93	0.00348783	FALSE	0.672258
lnt	139.86	208.06	0.00894864	FALSE	0.67221
tcsS5	75.93	112.96	0.0540736	FALSE	0.672185
Cp1002_0601	139.41	207.42	0.00902243	FALSE	0.672115
Cp1002_0469	143.39	213.45	0.00797062	FALSE	0.671773
tatA	565.33	841.84	1.31571e-07	TRUE	0.671541
Cp1002_1224	51.68	77	0.109991	FALSE	0.671169
Cp1002_0790	70.42	105.21	0.0594332	FALSE	0.669328
Cp1002_2018	216.4	323.75	0.000895503	TRUE	0.668417
glmU	131.16	196.99	0.00871242	FALSE	0.665821
Cp1002_0784	1411.18	2120.09	6.67761e-18	TRUE	0.665623
dnaK	875.71	1316.39	1.02523e-11	TRUE	0.665236
hisE	332.12	500.02	2.53442e-05	TRUE	0.664213
pckG	1158.84	1744.94	3.39455e-15	TRUE	0.664115
Cp1002_1653	130.4	196.88	0.00767551	FALSE	0.662332
Cp1002_1465	66.03	99.78	0.0570388	FALSE	0.661756
rbsR	5.52	8.37	0.57754	FALSE	0.659498
Cp1002_0065	157.72	239.2	0.00288561	FALSE	0.659365
Cp1002_1851	17.8	27	0.316592	FALSE	0.659259
Cp1002_1698	17.19	26.08	0.324681	FALSE	0.659126
Cp1002_1209	50.24	76.23	0.0921089	FALSE	0.659058
birA	59.14	89.74	0.0675607	FALSE	0.659015
Cp1002_1780	2.07	3.15	0.729771	FALSE	0.657143
soj	345.7	526.27	7.78299e-06	TRUE	0.656887
aspC	46.43	70.69	0.10123	FALSE	0.656811
atrC	70.16	106.85	0.0437219	FALSE	0.656621
fruA	720.1	1097.75	8.82082e-11	TRUE	0.655978
Cp1002_0014	73.9	112.66	0.0377844	FALSE	0.655956
pspC	20	30.49	0.279879	FALSE	0.655953
Cp1002_0126a	1055.24	1609.01	3.86649e-15	TRUE	0.655832
katA	216.11	329.96	0.000355061	TRUE	0.654958
Cp1002_1295	42.39	64.8	0.112231	FALSE	0.654167
dnaQ1	59.42	90.87	0.0596897	FALSE	0.653901
tcsS	38.05	58.3	0.129313	FALSE	0.652659
Cp1002_1108	231.83	355.38	0.000176326	TRUE	0.652344
Cp1002_0019	484.73	744.15	4.9865e-08	TRUE	0.651387
gnd	531.79	817.3	9.91523e-09	TRUE	0.650667
bioN	11.95	18.37	0.389966	FALSE	0.650517
hisH	703.41	1082.14	3.69623e-11	TRUE	0.650018
tpdA	62.94	96.92	0.0471899	FALSE	0.649402
lpqE	264.48	407.77	4.39249e-05	TRUE	0.648601
padR1	17.11	26.43	0.295677	FALSE	0.64737
Cp1002_2055	11.6	17.93	0.388197	FALSE	0.64696
Cp1002_2016	20.06	31.12	0.250682	FALSE	0.644602
rbsK	71.06	110.63	0.0287001	FALSE	0.642321
malL	60.65	94.45	0.0430851	FALSE	0.642139
Cp1002_1199	279.03	434.87	1.35763e-05	TRUE	0.64164
lysE	18.74	29.24	0.25782	FALSE	0.640903
ppiA	722.43	1131.65	1.08361e-12	TRUE	0.638386
fbaA	2470.93	3877.93	3.84243e-40	TRUE	0.637178
Cp1002_1684	70.26	110.48	0.0246493	FALSE	0.635952
cobM	100.62	158.26	0.00712191	FALSE	0.635789
Cp1002_0236	23.06	36.27	0.19766	FALSE	0.635787
sigB	267.68	421.64	1.03157e-05	TRUE	0.634854
Cp1002_1900	106.57	167.94	0.00532741	FALSE	0.634572
nrdD	20.99	33.09	0.215678	FALSE	0.634331
rpe	593.6	936.41	4.10142e-11	TRUE	0.63391
yghZ	336.24	530.51	6.71551e-07	TRUE	0.633805
pepC2	48.04	75.86	0.0596919	FALSE	0.633272
pstP	50.54	79.83	0.053218	FALSE	0.633095
echA	370.13	586.26	1.30213e-07	TRUE	0.631341
tatD	372.46	590.38	1.11286e-07	TRUE	0.630882
malE	1722.26	2731.99	2.37324e-30	TRUE	0.630405
Cp1002_1710	319.35	507.17	7.66083e-07	TRUE	0.629671
odhI	546.53	868.52	9.088e-11	TRUE	0.629266
pepB	227.17	361.16	2.87297e-05	TRUE	0.629001
Cp1002_0883	220.13	350.03	3.78471e-05	TRUE	0.628889
Cp1002_1512	496.33	789.44	5.89034e-10	TRUE	0.628711
yvbT	15.74	25.07	0.268151	FALSE	0.627842
malG	9.36	14.92	0.391998	FALSE	0.627346
potA	8.84	14.12	0.402507	FALSE	0.626062
Cp1002_0202	1993.87	3194.15	5.75271e-37	TRUE	0.624226
Cp1002_0653	286.15	458.72	1.45854e-06	TRUE	0.623801
ahcY	169.06	271.29	0.000204372	TRUE	0.623171
rplP	3088.18	4956.56	5.38873e-57	TRUE	0.623049
Cp1002_1191	12.73	20.46	0.305929	FALSE	0.62219
xthA	117.36	188.91	0.00178995	FALSE	0.621248
lytR	73.68	118.62	0.0132968	FALSE	0.621143
arsC	90.87	146.5	0.00576171	FALSE	0.620273
uppS1	174.94	282.41	0.000119881	TRUE	0.619454
Cp1002_1193	2046.62	3306.22	8.8768e-40	TRUE	0.619021
yxlG	12.01	19.43	0.310473	FALSE	0.618116
levD	34.08	55.15	0.0872877	FALSE	0.617951
oppD3	13.24	21.43	0.286246	FALSE	0.617825
Cp1002_0465	84.81	137.59	0.00657417	FALSE	0.616397
Cp1002_1126	1019.65	1654.41	4.01783e-21	TRUE	0.616322
Cp1002_0367a	241.03	391.69	4.12849e-06	TRUE	0.615359
oppA3	359.09	584.09	1.7365e-08	TRUE	0.614785
serS	758.4	1233.69	2.50551e-16	TRUE	0.614741
Cp1002_1483	123.77	201.4	0.000925191	TRUE	0.614548
Cp1002_2011	4459.76	7257.54	1.74995e-88	TRUE	0.6145
Cp1002_0039	155.06	253.05	0.000184613	TRUE	0.612764
mca	142.94	233.58	0.000313454	TRUE	0.611953
Cp1002_1056	47.43	77.51	0.0378775	FALSE	0.611921
opt	33.25	54.52	0.0792077	FALSE	0.609868
Cp1002_0550	213.3	350.87	7.21024e-06	TRUE	0.607917
lutP	605.4	996.78	3.40718e-14	TRUE	0.607356
Cp1002_1159	12.56	20.69	0.274312	FALSE	0.607057
rplV	1292.73	2134.39	5.58515e-29	TRUE	0.605667
aceE	243.31	402.06	1.20289e-06	TRUE	0.605158
amtR	63.02	104.32	0.013033	FALSE	0.604103
porH	2773.04	4591.21	3.25692e-61	TRUE	0.603989
upp	272.64	451.57	2.30105e-07	TRUE	0.60376
Cp1002_0087	129.71	214.88	0.000357103	TRUE	0.603639
malF	23.45	38.87	0.12845	FALSE	0.603293
tkt	122.81	203.6	0.000499774	TRUE	0.603193
accBC	161.07	267.51	6.15937e-05	TRUE	0.602108
prsA	288.61	479.45	7.99028e-08	TRUE	0.601961
Cp1002_2005	71.81	119.34	0.00736575	FALSE	0.601726
glnA	44.31	73.65	0.0352059	FALSE	0.601629
dhaL	40.82	67.9	0.0428088	FALSE	0.601178
acp	43.22	71.9	0.0370781	FALSE	0.601113
Cp1002_0206	12.68	21.17	0.254058	FALSE	0.598961
tcsR5	66.4	110.96	0.00887949	FALSE	0.598414
marR2	186.6	312.81	9.64294e-06	TRUE	0.596528
Cp1002_0501	158.61	266.16	4.29523e-05	TRUE	0.59592
glpD	254.87	427.83	2.09412e-07	TRUE	0.595727
guaB2	236.56	397.97	4.88294e-07	TRUE	0.594417
chrA	25.31	42.61	0.0992413	FALSE	0.593992
prfC	95.87	161.84	0.00122792	FALSE	0.592375
Cp1002_0462	147.94	250.22	5.4331e-05	TRUE	0.59124
Cp1002_1570	188.87	319.5	5.05271e-06	TRUE	0.591142
hemL	241.22	408.07	2.51097e-07	TRUE	0.591124
pfkA	3657.32	6187.13	4.47302e-90	TRUE	0.591117
Cp1002_1336	876.37	1486.14	4.28111e-23	TRUE	0.589695
merR2	483.33	819.67	1.99355e-13	TRUE	0.589664
doxX	460.81	782.54	5.94027e-13	TRUE	0.588864
folD	980.24	1665.07	7.3828e-26	TRUE	0.588708
pfoS	2.29	3.89	0.611492	FALSE	0.588689
dipZ	5.98	10.16	0.411522	FALSE	0.588583
Cp1002_1932	21.11	35.88	0.122447	FALSE	0.58835
pccB2	3	5.1	0.560183	FALSE	0.588235
ptsG	2058.61	3500.94	8.12075e-53	TRUE	0.588016
glpK	36.5	62.18	0.0410149	FALSE	0.587005
hisC	66.28	112.96	0.00583889	FALSE	0.586756
Cp1002_1257	69.98	119.33	0.0045594	FALSE	0.586441
Cp1002_1055	104.7	178.54	0.000520423	TRUE	0.586423
cysQ	183.28	312.58	4.37087e-06	TRUE	0.586346
Cp1002_1806	337.37	576.24	3.93422e-10	TRUE	0.585468
oppB2	45.04	77.05	0.0217343	FALSE	0.584555
hmuT	65.4	112.05	0.00549472	FALSE	0.583668
gatR	420.49	720.89	1.74267e-12	TRUE	0.583293
Cp1002_1756	26.26	45.05	0.0775125	FALSE	0.582908
pflB	1333.32	2291.7	1.09627e-36	TRUE	0.581804
sdaB	39.34	67.62	0.0298874	FALSE	0.581781
oatA	62.3	107.12	0.00623581	FALSE	0.581591
truA	24.49	42.12	0.0861611	FALSE	0.581434
Cp1002_1188	459.93	792.82	7.30743e-14	TRUE	0.580119
gluB	10.55	18.2	0.256317	FALSE	0.57967
oxaA	65.94	113.87	0.00443528	FALSE	0.579081
fecE	152.91	264.27	1.41025e-05	TRUE	0.578613
fxsA	188.18	325.86	1.29038e-06	TRUE	0.577487
glgC	312.12	541.06	4.03968e-10	TRUE	0.576868
Cp1002_0105	529.5	918.24	3.55424e-16	TRUE	0.576647
Cp1002_1772	641.65	1112.73	2.81934e-19	TRUE	0.576645
whiB	1634.18	2844.93	1.75946e-47	TRUE	0.574418
Cp1002_1805	2502.6	4364.12	1.99605e-72	TRUE	0.573449
Cp1002_1980	10.66	18.63	0.238306	FALSE	0.572195
nemA	26.91	47.06	0.060563	FALSE	0.571823
Cp1002_1109	328.19	574.13	5.35764e-11	TRUE	0.57163
uhpT	41.16	72.04	0.0200291	FALSE	0.571349
tetR3	27.09	47.5	0.0580434	FALSE	0.570316
Cp1002_1567	43.25	76.07	0.0158079	FALSE	0.568555
Cp1002_1063	67.36	118.6	0.00253083	FALSE	0.56796
leuB	71.07	125.34	0.00184333	FALSE	0.567018
lysR1	121.68	214.62	4.57521e-05	TRUE	0.566956
fadF	17.84	31.47	0.118482	FALSE	0.566889
Cp1002_1740	59.45	104.88	0.00436348	FALSE	0.566838
dgoR	7.64	13.49	0.305811	FALSE	0.566345
rrmA	676.84	1196.78	3.80829e-22	TRUE	0.565551
guaB	137.84	243.94	1.21761e-05	TRUE	0.565057
gcvT	26.35	46.67	0.0553386	FALSE	0.564603
ilvC	412.54	731.25	2.99485e-14	TRUE	0.564157
mshA	123.61	219.71	2.83365e-05	TRUE	0.562605
mntB	39.13	69.62	0.0182291	FALSE	0.562051
Cp1002_0304	17.25	30.71	0.116448	FALSE	0.561706
metQ1	16.89	30.07	0.120303	FALSE	0.561689
groES	6651.5	11842.3	1.51243e-210	TRUE	0.561674
murD	72.62	129.48	0.00122549	FALSE	0.560859
Cp1002_1555	47.65	85.07	0.00861595	FALSE	0.560127
fepC1	331.19	594.62	2.20729e-12	TRUE	0.556978
ciuA	140.03	252.02	4.41531e-06	TRUE	0.555631
Cp1002_0510	47.54	85.81	0.00707782	FALSE	0.554015
deoR	183.1	330.55	1.2375e-07	TRUE	0.553925
dtxR	209.31	378.07	1.50562e-08	TRUE	0.553628
glpF	24.05	43.79	0.0506091	FALSE	0.549212
dnaX	58.63	106.76	0.00226831	FALSE	0.549176
mntB	5.42	9.87	0.353274	FALSE	0.549139
ltbR	14.84	27.03	0.124352	FALSE	0.54902
Cp1002_0691a	3.33	6.07	0.465849	FALSE	0.5486
sigE	167.09	304.72	2.31703e-07	TRUE	0.548339
Cp1002_1481	2.07	3.78	0.563713	FALSE	0.547619
Cp1002_0936a	233.88	428.55	6.16711e-10	TRUE	0.545747
Cp1002_2045	12.71	23.34	0.147318	FALSE	0.544559
trxA1	513.73	944.3	2.55854e-20	TRUE	0.544033
Cp1002_2015	15.39	28.32	0.109141	FALSE	0.543432
Cp1002_2025	52.35	96.53	0.00299189	FALSE	0.542318
Cp1002_0559	94.6	174.46	6.55441e-05	TRUE	0.542245
Cp1002_1995	9.3	17.17	0.209587	FALSE	0.541642
Cp1002_0558	221	408.42	8.74146e-10	TRUE	0.54111
whiB	2669.59	4935.31	3.11198e-101	TRUE	0.540916
purQ	134.85	249.53	1.56614e-06	TRUE	0.540416
moaB	488.2	903.82	5.68292e-20	TRUE	0.540152
fagA	25.25	46.81	0.0369169	FALSE	0.539415
Cp1002_1984	7.98	14.83	0.238206	FALSE	0.538098
tipA	9.53	17.74	0.195757	FALSE	0.537204
pat	62.18	115.81	0.000937213	TRUE	0.536914
cobL	132.01	246	1.38612e-06	TRUE	0.536626
glgE	55.44	103.42	0.00171733	FALSE	0.536067
marR3	407.13	761.93	1.13962e-17	TRUE	0.53434
aspB	211.57	395.95	6.8631e-10	TRUE	0.534335
fagB	10.92	20.48	0.159153	FALSE	0.533203
padR	16.63	31.2	0.0820656	FALSE	0.533013
Cp1002_0697	89.95	169	4.9724e-05	TRUE	0.532249
chrS	18.82	35.44	0.0622032	FALSE	0.531038
Cp1002_1553	133.59	252.26	5.76993e-07	TRUE	0.529573
adhA	72.2	136.34	0.000237897	TRUE	0.529558
dprE1	170.96	323.05	1.48307e-08	TRUE	0.529206
Cp1002_0506	639.5	1210.25	4.12134e-28	TRUE	0.528403
fadD15	55.23	104.61	0.00121552	FALSE	0.527961
Cp1002_0192	176.94	335.46	6.50887e-09	TRUE	0.527455
clpC	1125.44	2134.62	1.19056e-48	TRUE	0.527232
gap	2270.15	4315.74	2.38723e-97	TRUE	0.526016
argH	376.43	716.11	1.49319e-17	TRUE	0.525659
rpsC	1907.46	3631.46	1.47708e-82	TRUE	0.52526
menC	48.61	92.8	0.00202296	FALSE	0.523815
Cp1002_0481	38.76	74.15	0.00562938	FALSE	0.522724
Cp1002_1877	26.24	50.21	0.0226621	FALSE	0.522605
rhlE	161.8	309.86	1.42918e-08	TRUE	0.522171
crtB	18.46	35.36	0.0553884	FALSE	0.522059
Cp1002_2021	194.49	373.09	4.41645e-10	TRUE	0.521295
Cp1002_1807	1237.64	2374.5	6.51396e-56	TRUE	0.521221
Cp1002_0731	375.29	720.34	4.0354e-18	TRUE	0.52099
Cp1002_0806a	19.02	36.56	0.0501087	FALSE	0.520241
tagA	78.31	150.67	6.7989e-05	TRUE	0.519745
gca	34.24	66.07	0.0080525	FALSE	0.518238
mrsA	49.35	96.02	0.0012095	FALSE	0.513955
mutA	707.72	1378.91	9.34846e-35	TRUE	0.513246
sseB	172.06	335.32	1.3254e-09	TRUE	0.513122
Cp1002_1638	16.18	31.55	0.062664	FALSE	0.512837
nanL	32.34	63.07	0.00847234	FALSE	0.512764
amiB	59.73	116.76	0.000324198	TRUE	0.511562
ptsI	1286.1	2515.25	1.0589e-62	TRUE	0.511321
ansA	125.07	245.13	1.68954e-07	TRUE	0.510219
glyS	538.4	1058.35	9.15332e-28	TRUE	0.508716
dacA	16.13	31.81	0.057169	FALSE	0.507073
Cp1002_1066	39.77	78.77	0.00258908	FALSE	0.504888
ldh	1595.18	3163.16	1.04888e-81	TRUE	0.504299
Cp1002_2017	14.37	28.54	0.068619	FALSE	0.503504
pyk	2219.95	4411.22	5.59058e-114	TRUE	0.503251
lysC	61.23	122.01	0.000154506	TRUE	0.501844
Cp1002_2049	208.18	416.23	2.15144e-12	TRUE	0.500156
glgA	65.14	130.28	8.45004e-05	TRUE	0.5
czcD	75.97	152.1	2.09631e-05	TRUE	0.499474
Cp1002_0104	223.71	449.18	2.09171e-13	TRUE	0.498041
Cp1002_0638	358.49	720.07	1.36667e-20	TRUE	0.497854
Cp1002_0038	59.31	119.17	0.000153362	TRUE	0.497692
gcvH	82.27	165.94	7.04674e-06	TRUE	0.495782
menD	80.73	162.84	8.57287e-06	TRUE	0.495763
Cp1002_1341	185.96	375.76	1.2173e-11	TRUE	0.49489
Cp1002_1248	34.5	69.79	0.00343871	FALSE	0.49434
mrpF1	16.15	32.67	0.0453262	FALSE	0.494337
Cp1002_0667	16.89	34.17	0.0406272	FALSE	0.494293
pfl	1261.51	2553.07	2.86198e-70	TRUE	0.494115
add	38.48	78.08	0.00188293	FALSE	0.492828
Cp1002_1750	17.4	35.34	0.036274	FALSE	0.49236
alsD	232.69	472.64	1.86856e-14	TRUE	0.49232
Cp1002_1080	270.7	550.28	1.2941e-16	TRUE	0.491931
amn	40.13	81.89	0.00133267	FALSE	0.490048
Cp1002_1664	43.28	88.36	0.000851573	TRUE	0.489814
Cp1002_0852	138.06	283.61	1.65557e-09	TRUE	0.486795
pyrC	51.18	105.45	0.000223355	TRUE	0.485349
Cp1002_1370	307.72	637.81	5.45992e-20	TRUE	0.482463
sbm	214.08	444.08	2.0624e-14	TRUE	0.482075
lysS	319.63	667.18	3.27043e-21	TRUE	0.479076
Cp1002_0071	218.5	456.46	4.96909e-15	TRUE	0.478684
mdh	1519.43	3183.41	7.66921e-96	TRUE	0.477296
Cp1002_0231	15.72	33.03	0.0338548	FALSE	0.475931
copC	88.91	187.83	3.45307e-07	TRUE	0.473354
acsA	8.03	16.97	0.125366	FALSE	0.473188
Cp1002_0849	599.67	1267.31	4.48633e-40	TRUE	0.473183
glyA	441.61	937.1	2.22862e-30	TRUE	0.471252
Cp1002_0049	6.15	13.06	0.176007	FALSE	0.470904
Cp1002_1588	25.67	54.53	0.00567119	FALSE	0.47075
Cp1002_0736	9.95	21.14	0.0849425	FALSE	0.470672
Cp1002_1976	57.8	123.37	2.82763e-05	TRUE	0.468509
sigC	72.95	156.03	2.34224e-06	TRUE	0.467538
pgi	95.64	205.08	5.611e-08	TRUE	0.466355
Cp1002_1739	101.19	219.14	1.3042e-08	TRUE	0.46176
mqo	697.52	1512.31	1.25921e-50	TRUE	0.461228
Cp1002_1510	69	149.73	2.45859e-06	TRUE	0.460829
argC	54.43	118.47	2.58924e-05	TRUE	0.459441
icd	18.83	41.42	0.0117227	FALSE	0.454611
ung	25.85	56.98	0.00303953	FALSE	0.453668
nadE	22.99	50.8	0.00500384	FALSE	0.452559
fumC	372.26	824.58	7.85776e-30	TRUE	0.451454
malK	141.74	314.3	2.34684e-12	TRUE	0.45097
aspA	122.8	272.74	5.95784e-11	TRUE	0.450246
lysA	2.16	4.81	0.383297	FALSE	0.449064
Cp1002_0048	540.33	1205.58	1.45092e-43	TRUE	0.448191
mscS	5.49	12.28	0.161357	FALSE	0.447068
manB	22.01	49.37	0.00483811	FALSE	0.445817
mmsB	11.7	26.29	0.0393613	FALSE	0.445036
bioA	2.64	5.95	0.325266	FALSE	0.443697
Cp1002_1716	13.04	29.39	0.0287915	FALSE	0.443688
cmtR	8.59	19.37	0.0757399	FALSE	0.443469
Cp1002_0345	120.36	273.17	1.8063e-11	TRUE	0.440605
gltA	71.06	161.5	2.2696e-07	TRUE	0.44
dctA	133.92	305.1	9.72795e-13	TRUE	0.438938
Cp1002_0475	32.91	75.29	0.000369557	TRUE	0.43711
pgp	36.45	83.89	0.00015388	TRUE	0.434498
ptsF	36.34	84.16	0.00013469	TRUE	0.431797
Cp1002_0512	148.06	344.34	8.52081e-15	TRUE	0.429982
Cp1002_1379	211.21	491.88	1.55994e-20	TRUE	0.429393
Cp1002_1206	302.16	703.97	1.02414e-28	TRUE	0.429223
glpQ	26.53	61.94	0.000949757	TRUE	0.428318
lcfA2	25.14	58.98	0.00118508	FALSE	0.426246
Cp1002_0833	74.28	174.99	2.0137e-08	TRUE	0.424481
Cp1002_0572	416.97	986.11	7.99529e-41	TRUE	0.422843
glpR	402.71	954.79	8.64962e-40	TRUE	0.421779
gabD	235.04	557.45	6.15633e-24	TRUE	0.421634
nagB	67.82	161.61	4.77539e-08	TRUE	0.419652
cobG	318.64	759.45	2.42988e-32	TRUE	0.419567
Cp1002_2069	204.1	488.43	1.49065e-21	TRUE	0.41787
orn	227.85	545.97	5.77206e-24	TRUE	0.417331
ldh	58.5	141.4	2.16447e-07	TRUE	0.41372
lipY	1.18	2.86	0.459637	FALSE	0.412587
Cp1002_1460b	2.24	5.43	0.308181	FALSE	0.412523
pld	1.06	2.57	0.483181	FALSE	0.412451
Cp1002_0021a	4.54	11.01	0.146585	FALSE	0.412352
Cp1002_0546	1.15	2.79	0.464728	FALSE	0.412186
Cp1002_0551	43.74	106.18	6.3903e-06	TRUE	0.411942
serB	8.98	21.8	0.0408601	FALSE	0.411927
pepO	55.47	134.68	3.69956e-07	TRUE	0.411865
Cp1002_1477	20.64	50.12	0.00192459	FALSE	0.411812
Cp1002_0061	3.84	9.33	0.180572	FALSE	0.411576
lipB	1.94	4.72	0.340223	FALSE	0.411017
Cp1002_0382	7.64	18.98	0.050725	FALSE	0.402529
Cp1002_0806	54.92	136.56	1.55704e-07	TRUE	0.402168
argJ	102.95	256.59	5.68774e-13	TRUE	0.401224
Cp1002_1701	273.21	680.96	7.59358e-32	TRUE	0.401213
abrB	7.69	19.22	0.0479225	FALSE	0.400104
Cp1002_0602	209.74	525.08	3.8669e-25	TRUE	0.399444
Cp1002_0937	63.83	159.87	1.08359e-08	TRUE	0.399262
maf	56.76	142.52	6.25305e-08	TRUE	0.39826
Cp1002_2078	155.73	391.18	2.98113e-19	TRUE	0.398103
Cp1002_1983	6.1	15.33	0.0756936	FALSE	0.397913
Cp1002_0068	9.77	24.56	0.0245203	FALSE	0.397801
sdaA	641.37	1612.85	2.50603e-74	TRUE	0.397663
noxC	33.32	83.93	3.10435e-05	TRUE	0.396997
Cp1002_0080	14.46	36.57	0.00577033	FALSE	0.395406
menB	48.02	121.5	4.79954e-07	TRUE	0.395226
Cp1002_0571	129.88	328.84	1.15331e-16	TRUE	0.394964
Cp1002_1482	27.51	69.66	0.000136376	TRUE	0.394918
pldB1	5.46	13.92	0.0860681	FALSE	0.392241
bioB2	4.39	11.24	0.121427	FALSE	0.390569
Cp1002_0344	75.14	192.94	1.23463e-10	TRUE	0.389447
echA6	72.01	185.22	2.69686e-10	TRUE	0.388781
Cp1002_1540	144.92	372.95	3.06522e-19	TRUE	0.388578
Cp1002_1927	46.42	119.51	3.82979e-07	TRUE	0.388419
hmuO	47.53	122.83	2.39477e-07	TRUE	0.386958
gcvP	53	137.2	4.54064e-08	TRUE	0.386297
Cp1002_0141	214.84	558.1	1.81448e-28	TRUE	0.384949
uspA	825.34	2144.45	1.71807e-104	TRUE	0.384873
pknD	42.05	109.38	9.3521e-07	TRUE	0.38444
Cp1002_0922	21.5	56.54	0.000367516	TRUE	0.380262
Cp1002_2089	61.78	163.39	1.14579e-09	TRUE	0.378114
Cp1002_1006	537.37	1425.07	1.12565e-72	TRUE	0.377083
yusR	81.64	216.84	1.91412e-12	TRUE	0.376499
Cp1002_2073	68.22	181.46	1.12499e-10	TRUE	0.375951
sodA	333.05	900.31	3.89205e-48	TRUE	0.369928
Cp1002_1466	23.4	63.43	0.000105387	TRUE	0.368911
Cp1002_2058	124.04	337.79	2.56369e-19	TRUE	0.36721
Cp1002_1535	18.1	49.55	0.0005459	TRUE	0.365288
fecB	1043.3	2862.9	4.50233e-153	TRUE	0.364421
hisD	99	272.2	4.15088e-16	TRUE	0.363703
Cp1002_0315	87.8	241.84	1.6047e-14	TRUE	0.36305
nanE	44.72	123.23	4.17718e-08	TRUE	0.362899
Cp1002_0161	4.97	13.79	0.0650286	FALSE	0.360406
mshD	7.42	20.59	0.0241499	FALSE	0.360369
oppA2	78.6	219.15	1.51073e-13	TRUE	0.358658
Cp1002_0094	46.65	130.53	1.08182e-08	TRUE	0.357389
sdaC	651.68	1841.84	4.03346e-104	TRUE	0.35382
argG	384.93	1090.62	1.20803e-62	TRUE	0.352946
bioB	5.9	16.72	0.038634	FALSE	0.352871
nagA1	31.46	89.81	1.42026e-06	TRUE	0.350295
furB	205.82	589.03	3.50417e-35	TRUE	0.349422
Cp1002_1852	81.2	236.16	2.04501e-15	TRUE	0.343835
Cp1002_1782	184.92	538.38	3.66829e-33	TRUE	0.343475
trpG	3.78	11.01	0.0861599	FALSE	0.343324
cysA	81.36	237.44	1.44084e-15	TRUE	0.342655
Cp1002_0059	7.69	22.66	0.0129723	FALSE	0.339365
Cp1002_0570	495.81	1472.22	2.44714e-90	TRUE	0.336777
Cp1002_1579	17.67	52.64	0.000133883	TRUE	0.335676
thiX	141.4	421.95	2.53027e-27	TRUE	0.335111
lcfA1	6.6	19.86	0.0180791	FALSE	0.332326
Cp1002_1467	29.09	87.89	6.08342e-07	TRUE	0.330982
pheA	9.68	29.36	0.00383185	FALSE	0.3297
Cp1002_0342	33.93	102.96	6.05609e-08	TRUE	0.329545
cstA	5.88	17.86	0.0239593	FALSE	0.329227
htaA	12.46	37.97	0.000966418	TRUE	0.328154
mug	10.01	30.85	0.00270209	FALSE	0.324473
fruK	86.88	268.52	7.36649e-19	TRUE	0.323551
cat1	102.13	324.95	2.19891e-23	TRUE	0.314295
Cp1002_0851	335.09	1097.25	6.86077e-78	TRUE	0.305391
sgaA	11.41	37.89	0.000458565	TRUE	0.301135
oppCD2	23.85	79.26	3.97142e-07	TRUE	0.300908
oppF	28.19	95.54	1.70459e-08	TRUE	0.29506
Cp1002_0822	6.8	23.12	0.0054357	FALSE	0.294118
glpT1	22.15	76.33	3.47955e-07	TRUE	0.290187
yutK	37.9	131.16	2.1194e-11	TRUE	0.28896
lytR	12.68	44.26	9.16149e-05	TRUE	0.286489
Cp1002_0569	914.88	3226.65	3.63015e-248	TRUE	0.283539
dhaK	37.15	131.15	1.18714e-11	TRUE	0.283263
Cp1002_0749	10.15	35.87	0.000386807	TRUE	0.282966
Cp1002_1603	29.16	103.82	1.31445e-09	TRUE	0.280871
Cp1002_0505	12.89	46.94	3.55368e-05	TRUE	0.274606
Cp1002_1962	44.43	161.81	1.62336e-14	TRUE	0.274581
Cp1002_0079	38.18	141.01	4.94396e-13	TRUE	0.270761
menE	81.64	302.58	2.7193e-26	TRUE	0.269813
arcB	15.45	57.52	3.53079e-06	TRUE	0.268602
Cp1002_0343	26.16	98.14	1.17061e-09	TRUE	0.266558
dkgA	143.37	539.37	2.59155e-46	TRUE	0.26581
glxR	462.62	1805.58	4.9588e-157	TRUE	0.256217
dcuB	148.08	594.19	1.77345e-54	TRUE	0.249213
Cp1002_1975	37.38	150.44	4.78407e-15	TRUE	0.248471
Cp1002_1876	12.75	52.31	3.07902e-06	TRUE	0.243739
trpE	8.53	35.13	0.000127675	TRUE	0.242812
oppDF1	2.84	11.76	0.0262353	FALSE	0.241497
sodC	73.36	304.49	9.90921e-30	TRUE	0.240927
cynT	42.01	176	5.12022e-18	TRUE	0.238693
Cp1002_1898a	9.07	38.54	4.56316e-05	TRUE	0.23534
tcsR	291.29	1247.86	4.47077e-120	TRUE	0.233432
Cp1002_0573	467.51	2096.96	1.71206e-209	TRUE	0.222947
Cp1002_0750	3.21	14.54	0.00980415	FALSE	0.22077
Cp1002_1342	8.75	39.82	1.84095e-05	TRUE	0.219739
htaC	19.94	91.58	6.87116e-11	TRUE	0.217733
Cp1002_1323	11.78	55.17	3.2504e-07	TRUE	0.213522
Cp1002_1687a	4.19	20.33	0.00163445	FALSE	0.206099
[truncated: 38 more rows]
