# Supplementary material for: Differential transcriptional profile of Corynebacterium pseudotuberculosis in response to abiotic stresses
Source: BMC Genomics. 2014 Jan 9;15:14. doi: 10.1186/1471-2164-15-14 (PMC3890534; doi:10.1186/1471-2164-15-14)
Supplement: Additional file 4: Table S2 — Values of RPKM and fold-change of genes differentially expressed in acid medium. The table contains the differentially expressed genes in the acid medium and their respective RPKM and fold-change values. The column marked TRUE indicates the genes were considered differentially expressed (p-value <0.001), and FALSE indicates that the genes were not considered differentially expressed (p-value >0.001). [file 1471-2164-15-14-S4.xls]

## Sheet: Plan1
GeneNames	RPKM pH	RPKM Control	p-value	Signature(p-value < 0,001)	Fold-change
abgB	53.98	51.66	0.358625	FALSE	1.04491
abgT	8.97	11.32	0.825398	FALSE	0.792403
abrB	23.86	19.22	0.250518	FALSE	1.24142
accBC	336.92	267.51	7.45915e-06	TRUE	1.25947
accD	540.16	591.17	0.456091	FALSE	0.913713
accDA	29.47	18.56	0.0410114	FALSE	1.58782
aceE	319.12	402.06	0.195876	FALSE	0.793712
ackA	535.23	522.45	0.0097709	FALSE	1.02446
acnA	896.26	129.4	4.44099e-161	TRUE	6.92628
acnR	108.68	117.07	0.651082	FALSE	0.928333
acp	60.59	71.9	0.833135	FALSE	0.842698
acpS	21.61	13.72	0.0836905	FALSE	1.57507
acsA	25.24	16.97	0.0869543	FALSE	1.48733
actP	13.67	19.89	0.489351	FALSE	0.68728
acyP	215.55	110.32	1.53657e-12	TRUE	1.95386
ada	66.73	43.29	0.00324003	FALSE	1.54146
add	61.8	78.08	0.557881	FALSE	0.791496
adhA	104.47	136.34	0.308271	FALSE	0.766246
adk	1112.36	577.16	1.42096e-56	TRUE	1.9273
aftA	19.22	33.51	0.132905	FALSE	0.57356
ag84	1830.29	2857.9	5.40588e-26	TRUE	0.640432
ahcY	252.83	271.29	0.463074	FALSE	0.931955
ahpC	1329.81	1486.04	0.533633	FALSE	0.894868
ahpD	668.87	577.63	6.90674e-07	TRUE	1.15796
alaS	411.98	385.29	0.00440415	FALSE	1.06927
ald	377.6	185.35	1.9674e-22	TRUE	2.03723
alkB	12.08	0	0.000376212	TRUE	12,08
alr	101.47	182.18	0.000198709	TRUE	0.556977
alsD	302.53	472.64	1.78063e-05	TRUE	0.640085
amiB	52.05	116.76	2.56325e-05	TRUE	0.445786
amn	58.72	81.89	0.242919	FALSE	0.717059
amtR	123.21	104.32	0.0232995	FALSE	1.18108
aniA	148.25	249	0.000164107	TRUE	0.595382
ansA	234.76	245.13	0.316804	FALSE	0.957696
ansA	37.04	39.2	0.733752	FALSE	0.944898
ansP	17.95	15.28	0.394505	FALSE	1.17474
apt	391.26	393.47	0.0706715	FALSE	0.994383
araJ	28.32	13.05	0.00476734	FALSE	2.17011
arc	42.15	30.25	0.0485686	FALSE	1.39339
arcB	22.77	9.04	0.00454363	FALSE	2.51881
arcB	19.5	57.52	0.000104234	TRUE	0.339013
argB	85.24	181.05	1.04674e-06	TRUE	0.470809
argC	34.44	118.47	4.69531e-10	TRUE	0.290707
argD	49.44	79.92	0.0523062	FALSE	0.618619
argF	178.31	117.5	2.62418e-06	TRUE	1.51753
argG	312.3	1090.62	2.97918e-81	TRUE	0.286351
argH	237.04	716.11	2.87377e-44	TRUE	0.331011
argJ	96.79	256.59	8.06797e-14	TRUE	0.377217
argR	256.94	397.62	0.000131024	TRUE	0.646195
argS	511.55	480.58	0.00189924	FALSE	1.06444
aroA	113.78	58.34	2.92927e-07	TRUE	1.95029
aroB	112.37	252.71	5.23078e-10	TRUE	0.44466
aroC	231.81	219	0.0419888	FALSE	1.05849
aroE	96.4	67.04	0.00158148	FALSE	1.43795
aroE1	52.29	66.28	0.577442	FALSE	0.788926
aroG	421.89	484.17	0.96186	FALSE	0.871367
aroK	262.57	332.67	0.21388	FALSE	0.789281
aroP1	45.43	24.46	0.0020675	FALSE	1.85732
aroP2	44.45	50.97	0.990813	FALSE	0.872082
aroQ	149.06	308.77	7.41792e-10	TRUE	0.482754
arsC	63.51	146.5	1.08166e-06	TRUE	0.433515
asd	875.99	795.7	2.36157e-06	TRUE	1.1009
asnB	246.59	163.57	4.54893e-08	TRUE	1.50755
aspA	326.2	272.74	0.000126334	TRUE	1.19601
aspB	275.21	395.95	0.00318896	FALSE	0.695063
aspC	40.6	70.69	0.0295287	FALSE	0.574339
aspS	1111.53	764.08	6.58909e-28	TRUE	1.45473
atpA	2444.69	2634.71	0.0331435	FALSE	0.927878
atpB	946.23	998.58	0.074873	FALSE	0.947576
atpC	12241.4	12888.1	3.37566e-11	TRUE	0.949818
atpD	5711.75	7321.67	8.07121e-11	TRUE	0.780116
atpE	1137.75	1595.55	1.18789e-07	TRUE	0.713077
atpF	2452.52	2791.65	0.856195	FALSE	0.87852
atpG	4050.93	5078.78	1.20008e-05	TRUE	0.797619
atpH	2069	2017.5	3.12189e-07	TRUE	1.02553
atrC	62.92	106.85	0.0113283	FALSE	0.588863
azlC	39.18	12.44	2.01306e-05	TRUE	3.14952
azlD	9.52	15.12	0.42109	FALSE	0.62963
azoR	17.8	9.87	0.0619706	FALSE	1.80344
bca	113.26	228.41	3.57421e-07	TRUE	0.495863
bcp	539.61	680.09	0.0913681	FALSE	0.793439
betA	48.19	43.52	0.257325	FALSE	1.10731
betP	1013.42	688.64	1.53131e-26	TRUE	1.47163
betT	25.11	26.3	0.751576	FALSE	0.954753
bioA	2.6	5.95	0.330332	FALSE	0.436975
bioB	11.85	16.72	0.577447	FALSE	0.708732
bioB2	3.91	11.24	0.0930593	FALSE	0.347865
bioD	139.07	99.1	0.000282364	TRUE	1.40333
bioD1	13.03	17.24	0.690144	FALSE	0.7558
bioF	10.92	16.18	0.504388	FALSE	0.674907
bioM	23.51	9.44	0.00422679	FALSE	2.49047
bioN	31.06	18.37	0.0224582	FALSE	1.6908
bioW	24.56	35.74	0.353805	FALSE	0.687185
bioY	11.35	10.01	0.547673	FALSE	1.13387
birA	82.58	89.74	0.735823	FALSE	0.920214
bla	418.96	263.54	1.17172e-14	TRUE	1.58974
brnQ	35.33	20.72	0.0138822	FALSE	1.70512
carA	79.74	88.25	0.830001	FALSE	0.903569
carB	125.97	162.84	0.30047	FALSE	0.773581
carD	130.33	285.05	1.89059e-10	TRUE	0.457218
cas5	133.32	26.88	1.943e-21	TRUE	4.95982
cat1	217.88	324.95	0.0021919	FALSE	0.670503
cbiQ	11.15	7.08	0.21417	FALSE	1.57486
cbs	37.77	28.87	0.100937	FALSE	1.30828
cca	129.77	140.67	0.6576	FALSE	0.922514
ccdA	142.73	122.31	0.0187204	FALSE	1.16695
ccsA	58.88	108	0.00283932	FALSE	0.545185
ccsB	150.25	117.59	0.00194557	FALSE	1.27774
ccsX	407.22	321.19	5.5367e-07	TRUE	1.26785
cdd	53.68	68.17	0.565221	FALSE	0.787443
cfp30B	357.29	272.05	3.59856e-07	TRUE	1.31332
cfp6	46.82	160.77	4.2337e-13	TRUE	0.291223
chlI	48.47	26.43	0.0017003	FALSE	1.8339
chrA	44.95	42.61	0.378677	FALSE	1.05492
chrS	40.98	35.44	0.221483	FALSE	1.15632
cinA	54.44	154.42	7.48183e-10	TRUE	0.352545
citE	76.4	91.59	0.761751	FALSE	0.834152
ciuA	169.92	252.02	0.00817939	FALSE	0.674232
ciuB	41.75	79.77	0.0058067	FALSE	0.52338
ciuC	44.1	74.9	0.0339333	FALSE	0.588785
ciuD	49.96	39.11	0.0741778	FALSE	1.27742
ciuE	33.48	17.36	0.00595146	FALSE	1.92857
ciuF	10.86	9.2	0.501377	FALSE	1.18043
clgR	240.59	137.22	3.09007e-11	TRUE	1.75332
clpB	4066.25	131.98	0	TRUE	30.8096
clpC	1746.85	2134.62	0.0399903	FALSE	0.818342
clpP1	1055.92	1317.59	0.0345629	FALSE	0.801403
clpP2	1332.52	2197.11	8.79319e-27	TRUE	0.606488
clpS	389.31	641.44	7.70762e-09	TRUE	0.606931
clpX	141.88	209.29	0.0181452	FALSE	0.677911
cls	97.03	85.57	0.0786848	FALSE	1.13393
cmk	50.15	124.4	1.1185e-06	TRUE	0.403135
cmtB	288.59	503.05	5.85471e-09	TRUE	0.573681
cmtC	564.46	763.72	0.00232632	FALSE	0.739093
cmtR	67.59	19.37	3.75695e-09	TRUE	3.48942
coaA	30.81	29.41	0.482007	FALSE	1.0476
coaBC	76.17	59.27	0.0253311	FALSE	1.28514
coaD	302.18	228.6	2.0655e-06	TRUE	1.32187
coaE	469.16	407.53	4.56651e-05	TRUE	1.15123
cobA	26.12	37.9	0.345162	FALSE	0.689182
cobB	170.93	283.03	0.000103301	TRUE	0.603929
cobC	43.26	48.38	0.913611	FALSE	0.894171
cobD	13.17	40.61	0.000736493	TRUE	0.324304
cobF	202.15	320.12	0.000240763	TRUE	0.631482
cobG	429.51	759.45	1.72298e-13	TRUE	0.565554
cobH	353.85	367.18	0.189818	FALSE	0.963696
cobJ	271.97	186.36	5.1947e-08	TRUE	1.45938
cobK	119.63	97.79	0.0133404	FALSE	1.22334
cobL	171.79	246	0.0226481	FALSE	0.698333
cobM	185.83	158.26	0.00621919	FALSE	1.17421
cobN	15.23	18.75	0.830832	FALSE	0.812267
cobO	397.19	387.79	0.0262313	FALSE	1.02424
cobQ	174.6	143.72	0.00335878	FALSE	1.21486
cobQ	183.89	200	0.620276	FALSE	0.91945
cobS	28.02	26.76	0.503661	FALSE	1.04709
cobT	74.91	69.79	0.216491	FALSE	1.07336
cobU	67.83	114.64	0.00947216	FALSE	0.591678
comE	2.02	0	0.224202	FALSE	2,02
copC	133.35	187.83	0.0638932	FALSE	0.70995
copD	188.93	204.02	0.567241	FALSE	0.926037
corA	47.21	21.65	0.00025325	TRUE	2.1806
Cp1002_0005	86.29	121.41	0.138288	FALSE	0.710732
Cp1002_0007	169.2	143.53	0.00821824	FALSE	1.17885
Cp1002_0008	0	20.5	5.80359e-06	TRUE	0
Cp1002_0010	10.86	5.75	0.125253	FALSE	1.8887
Cp1002_0012	339.72	271.38	9.40197e-06	TRUE	1.25182
Cp1002_0013	56.91	70.9	0.630379	FALSE	0.80268
Cp1002_0014	71.96	112.66	0.0350634	FALSE	0.638736
Cp1002_0015	4.31	6.83	0.591033	FALSE	0.63104
Cp1002_0016	63.36	45.69	0.0165623	FALSE	1.38674
Cp1002_0019	1494.92	744.15	1.16477e-81	TRUE	2.0089
Cp1002_0021a	5.2	11.01	0.230607	FALSE	0.472298
Cp1002_0022	3.53	3.74	0.917539	FALSE	0.94385
Cp1002_0023	23.62	3.57	1.41226e-05	TRUE	6.61625
Cp1002_0023a	10.7	0	0.000575412	TRUE	10,7
Cp1002_0023b	0	12.01	0.000741739	TRUE	0
Cp1002_0024	8.71	4.61	0.1696	FALSE	1.88937
Cp1002_0026	46.96	39.41	0.150313	FALSE	1.19158
Cp1002_0032	226.82	198.21	0.00549112	FALSE	1.14434
Cp1002_0038	141.93	119.17	0.0125204	FALSE	1.19099
Cp1002_0039	211.43	253.05	0.626639	FALSE	0.835527
Cp1002_0040	48	33.31	0.0252463	FALSE	1.44101
Cp1002_0041	134.38	29.11	1.19965e-20	TRUE	4.61628
Cp1002_0048	2222.3	1205.58	1.81048e-101	TRUE	1.84335
Cp1002_0049	0	13.06	0.000836311	TRUE	0
Cp1002_0052	32.49	20.23	0.0292333	FALSE	1.60603
Cp1002_0054	154.84	131.88	0.0125356	FALSE	1.1741
Cp1002_0058	1895.2	1908.1	7.91893e-05	TRUE	0.993239
Cp1002_0059	20.58	22.66	0.899909	FALSE	0.908208
Cp1002_0061	17.63	9.33	0.0506612	FALSE	1.8896
Cp1002_0064	176.52	176.28	0.201381	FALSE	1.00136
Cp1002_0065	253.47	239.2	0.032503	FALSE	1.05966
Cp1002_0067	0	2.42	0.398714	FALSE	0
Cp1002_0068	16.81	24.56	0.435026	FALSE	0.684446
Cp1002_0071	479.78	456.46	0.00474799	FALSE	1.05109
Cp1002_0073	92.85	64.4	0.00183914	FALSE	1.44177
Cp1002_0074	38.33	57.65	0.184121	FALSE	0.664874
Cp1002_0076	179.41	48.3	4.98837e-23	TRUE	3.71449
Cp1002_0077	100.81	38.41	8.2689e-10	TRUE	2.62458
Cp1002_0079	181.69	141.01	0.000510597	TRUE	1.28849
Cp1002_0080	45.61	36.57	0.107852	FALSE	1.2472
Cp1002_0087	190.78	214.88	0.875473	FALSE	0.887844
Cp1002_0091	61.19	62.8	0.545181	FALSE	0.974363
Cp1002_0091a	47.95	24.48	0.000828276	TRUE	1.95874
Cp1002_0094	123.99	130.53	0.506909	FALSE	0.949897
Cp1002_0096	179.01	160.97	0.0263804	FALSE	1.11207
Cp1002_0097	238.93	188.99	0.000140004	TRUE	1.26425
Cp1002_0101	293.46	266.87	0.00656514	FALSE	1.09964
Cp1002_0103	29.97	42.28	0.376	FALSE	0.708846
Cp1002_0104	293.09	449.18	8.01524e-05	TRUE	0.6525
Cp1002_0105	723.74	918.24	0.0363455	FALSE	0.788182
Cp1002_0106	158.18	153.34	0.143465	FALSE	1.03156
Cp1002_0107	47.74	24.61	0.000953892	TRUE	1.93986
Cp1002_0124	629.64	416.38	1.61438e-18	TRUE	1.51218
Cp1002_0126a	1716.63	1609.01	8.65225e-09	TRUE	1.06689
Cp1002_0131	169.92	129.95	0.000510364	TRUE	1.30758
Cp1002_0141	118.28	558.1	3.49943e-58	TRUE	0.211933
Cp1002_0143	215.87	137.7	5.63845e-08	TRUE	1.56768
Cp1002_0152	4.74	2.51	0.311202	FALSE	1.88845
Cp1002_0161	51.3	13.79	1.24011e-07	TRUE	3.72009
Cp1002_0164	21.29	4.96	0.000304729	TRUE	4.29234
Cp1002_0167	120.4	82.22	0.000269174	TRUE	1.46436
Cp1002_0168	12.62	40.06	0.000612838	TRUE	0.315027
Cp1002_0170	90.66	164.54	0.000305119	TRUE	0.550991
Cp1002_0174	42.14	203.16	1.17536e-22	TRUE	0.207423
Cp1002_0175	82.58	117.05	0.132473	FALSE	0.70551
Cp1002_0176	116.71	40.22	2.05408e-12	TRUE	2.90179
Cp1002_0177	4.16	4.4	0.908577	FALSE	0.945455
Cp1002_0178	53.12	52.41	0.446713	FALSE	1.01355
Cp1002_0179	113.68	60.47	7.96745e-07	TRUE	1.87994
Cp1002_0192	234.69	335.46	0.00825635	FALSE	0.699607
Cp1002_0193	31.95	24.09	0.120074	FALSE	1.32628
Cp1002_0196	8.19	1.24	0.0105988	FALSE	6.60484
Cp1002_0202	2092.53	3194.15	2.60372e-25	TRUE	0.655113
Cp1002_0204	567.91	365.75	3.7996e-18	TRUE	1.55273
Cp1002_0206	36.37	21.17	0.0117482	FALSE	1.718
Cp1002_0208	115.89	149.14	0.339249	FALSE	0.777055
Cp1002_0212	197.38	307.4	0.00060802	TRUE	0.642095
Cp1002_0213	10.12	7.14	0.318505	FALSE	1.41737
Cp1002_0215	28.61	2.75	1.77327e-07	TRUE	10.4036
Cp1002_0218	9.67	0	0.00189539	FALSE	9,67
Cp1002_0222	6.75	1.79	0.0536847	FALSE	3.77095
Cp1002_0223	4.29	4.79	0.970819	FALSE	0.895616
Cp1002_0229	30.82	27.6	0.349202	FALSE	1.11667
Cp1002_0231	15.26	33.03	0.0324439	FALSE	0.462004
Cp1002_0235	30.59	38.5	0.692161	FALSE	0.794545
Cp1002_0236	16.73	36.27	0.0246979	FALSE	0.461263
Cp1002_0238	91.56	132.14	0.0844964	FALSE	0.692901
Cp1002_0241	45.25	48.3	0.737347	FALSE	0.936853
Cp1002_0245	1626.32	1150.27	2.18867e-36	TRUE	1.41386
Cp1002_0247	208.52	216.6	0.319273	FALSE	0.962696
Cp1002_0249	35.74	28.01	0.132046	FALSE	1.27597
Cp1002_0253	48.02	30.49	0.00993487	FALSE	1.57494
Cp1002_0254	329.98	508.49	1.96353e-05	TRUE	0.648941
Cp1002_0261	3.68	3.34	0.759001	FALSE	1.1018
Cp1002_0263	452.22	587.1	0.042007	FALSE	0.770261
Cp1002_0265	2.84	6.01	0.376122	FALSE	0.472546
Cp1002_0267	1224.19	1107.05	1.33381e-08	TRUE	1.10581
Cp1002_0268	4907.46	1555.41	0	TRUE	3.15509
Cp1002_0271	27.45	46.7	0.0927467	FALSE	0.587794
Cp1002_0272	24.24	67.62	5.9408e-05	TRUE	0.358474
Cp1002_0277	140.95	180.84	0.304904	FALSE	0.779418
Cp1002_0287	22.12	7.8	0.00253232	FALSE	2.8359
Cp1002_0288	19.68	14.65	0.210062	FALSE	1.34334
Cp1002_0289	30.17	11.45	0.000758749	TRUE	2.63493
Cp1002_0290	14.94	7.91	0.0721423	FALSE	1.88875
Cp1002_0292	332.34	240.96	5.5865e-08	TRUE	1.37923
Cp1002_0293	23.41	10.62	0.00932231	FALSE	2.20433
Cp1002_0300	112.12	46.94	1.35132e-09	TRUE	2.38858
Cp1002_0301	46.16	15.72	8.50774e-06	TRUE	2.93639
Cp1002_0304	16.27	30.71	0.093742	FALSE	0.529795
Cp1002_0315	270.32	241.84	0.00538262	FALSE	1.11776
Cp1002_0316	74.29	40.96	0.000124193	TRUE	1.81372
Cp1002_0317	40.71	35.04	0.215812	FALSE	1.16182
Cp1002_0320	48.11	34.25	0.0324087	FALSE	1.40467
Cp1002_0321	133.6	47.97	2.13714e-13	TRUE	2.78507
Cp1002_0327	6.85	2.42	0.0932736	FALSE	2.83058
Cp1002_0328	1.67	3.53	0.498257	FALSE	0.473088
Cp1002_0329	6.64	7.02	0.88402	FALSE	0.945869
Cp1002_0330	16.25	10.65	0.152636	FALSE	1.52582
Cp1002_0331	2.33	9.26	0.0574353	FALSE	0.25162
Cp1002_0334	166.06	248.42	0.00679637	FALSE	0.668465
Cp1002_0339	88.94	94.12	0.597813	FALSE	0.944964
Cp1002_0339a	53.51	28.32	0.000662604	TRUE	1.88948
Cp1002_0340	28.81	43.56	0.239935	FALSE	0.661387
Cp1002_0341	31.55	34.47	0.851661	FALSE	0.915289
Cp1002_0342	51.08	102.96	0.000638205	TRUE	0.496115
Cp1002_0343	49.09	98.14	0.000993435	TRUE	0.500204
Cp1002_0344	84.53	192.94	3.26977e-08	TRUE	0.438115
Cp1002_0345	163.27	273.17	9.17386e-05	TRUE	0.597686
Cp1002_0362	4.68	4.96	0.905493	FALSE	0.943548
Cp1002_0367a	222.96	391.69	1.7797e-07	TRUE	0.569226
Cp1002_0376	52.98	31.3	0.00283377	FALSE	1.69265
Cp1002_0382	28.36	18.98	0.0675445	FALSE	1.4942
Cp1002_0388	304.34	414.99	0.0190907	FALSE	0.733367
Cp1002_0396	1.66	4.39	0.329719	FALSE	0.378132
Cp1002_0397	74.38	184.15	3.3607e-09	TRUE	0.40391
Cp1002_0399	1.17	3.31	0.36857	FALSE	0.353474
Cp1002_0402	24.47	27.59	0.958245	FALSE	0.886916
Cp1002_0403	17.03	7.21	0.01916	FALSE	2.362
Cp1002_0408	1.87	9.91	0.024337	FALSE	0.188698
Cp1002_0409	10.32	3.12	0.0248277	FALSE	3.30769
Cp1002_0410	14.69	5.83	0.0226158	FALSE	2.51973
Cp1002_0411	708.48	444.37	6.74959e-24	TRUE	1.59435
Cp1002_0413a	88.13	40.81	7.1157e-07	TRUE	2.15952
Cp1002_0415	106.01	362.75	1.73674e-27	TRUE	0.29224
Cp1002_0416	113.2	194.68	0.000437071	TRUE	0.581467
Cp1002_0420a	114.13	18.58	7.49385e-21	TRUE	6.14263
Cp1002_0420b	48.33	6.39	1.51717e-10	TRUE	7.56338
Cp1002_0422	394.31	407.87	0.153321	FALSE	0.966754
Cp1002_0426	33.03	28.22	0.253545	FALSE	1.17045
Cp1002_0428	248.46	262.95	0.378318	FALSE	0.944894
Cp1002_0432	33.73	139.03	5.95356e-14	TRUE	0.24261
Cp1002_0433	60.5	138.27	2.79305e-06	TRUE	0.43755
Cp1002_0438	9.71	10.28	0.862378	FALSE	0.944553
Cp1002_0438a	29.08	41.86	0.336671	FALSE	0.694697
Cp1002_0439	106.85	56.54	1.4943e-06	TRUE	1.88981
Cp1002_0446	750.85	592.8	1.17346e-11	TRUE	1.26662
Cp1002_0447	0	3.24	0.168822	FALSE	0
Cp1002_0459	174.17	160.55	0.0480485	FALSE	1.08483
Cp1002_0460	318.38	366.68	0.929822	FALSE	0.868278
Cp1002_0462	200.22	250.22	0.349048	FALSE	0.800176
Cp1002_0465	105.01	137.59	0.292193	FALSE	0.76321
Cp1002_0469	183.68	213.45	0.875768	FALSE	0.860529
Cp1002_0475	91.46	75.29	0.0338264	FALSE	1.21477
Cp1002_0478	204.95	108.45	2.65304e-11	TRUE	1.88981
Cp1002_0481	51.2	74.15	0.190019	FALSE	0.690492
Cp1002_0485	173.74	105.07	1.55783e-07	TRUE	1.65356
Cp1002_0489	28.63	49.24	0.0769479	FALSE	0.581438
Cp1002_0492	183.68	124.51	5.2106e-06	TRUE	1.47522
Cp1002_0493	38.56	49.55	0.586371	FALSE	0.778204
Cp1002_0496	10.12	0	0.000849502	TRUE	10,12
Cp1002_0498	61.32	28.06	2.9452e-05	TRUE	2.18532
Cp1002_0501	299.65	266.16	0.00260738	FALSE	1.12583
Cp1002_0503	5.56	7.85	0.701843	FALSE	0.70828
Cp1002_0505	14.79	46.94	0.00020896	TRUE	0.315083
Cp1002_0506	621.44	1210.25	1.31154e-28	TRUE	0.513481
Cp1002_0508	127.51	89.16	0.0003199	TRUE	1.43013
Cp1002_0510	65.3	85.81	0.395826	FALSE	0.760984
Cp1002_0511	3.23	3.42	0.920476	FALSE	0.944444
Cp1002_0512	242.83	344.34	0.00972275	FALSE	0.705204
Cp1002_0518	40.79	13.74	2.53921e-05	TRUE	2.9687
Cp1002_0519	6600.68	4987.42	3.32546e-110	TRUE	1.32347
Cp1002_0521	2.6	13.76	0.00800361	FALSE	0.188953
Cp1002_0522	129.87	193.87	0.0176244	FALSE	0.669882
Cp1002_0523	166.56	177.44	0.508439	FALSE	0.938683
Cp1002_0524	2.65	1.68	0.543865	FALSE	1.57738
Cp1002_0528	88.18	67.55	0.0126275	FALSE	1.3054
Cp1002_0531	656.74	81.92	3.46858e-126	TRUE	8.01685
Cp1002_0532	3273.71	3036.51	6.83912e-17	TRUE	1.07812
Cp1002_0534	38.52	30.93	0.140972	FALSE	1.24539
Cp1002_0535	113.29	91.48	0.0128388	FALSE	1.23841
Cp1002_0536	57.77	56.21	0.386962	FALSE	1.02775
Cp1002_0538	239.03	372.94	0.000146851	TRUE	0.640934
Cp1002_0539	256.65	217.56	0.0011052	FALSE	1.17967
Cp1002_0540	119.73	94.86	0.00725858	FALSE	1.26218
Cp1002_0546	1.32	2.79	0.547157	FALSE	0.473118
Cp1002_0547	21.78	51.86	0.00262637	FALSE	0.419977
Cp1002_0548	317.53	725.61	7.0481e-27	TRUE	0.437604
Cp1002_0550	331.53	350.87	0.308906	FALSE	0.94488
Cp1002_0551	41.25	106.18	3.00496e-06	TRUE	0.388491
Cp1002_0552	420.01	368.15	0.000184738	TRUE	1.14087
Cp1002_0554	20.51	8.68	0.0101299	FALSE	2.3629
Cp1002_0555	844.2	1179.59	7.63643e-06	TRUE	0.715672
Cp1002_0556	317.04	389.93	0.336285	FALSE	0.813069
Cp1002_0557b	13.14	3.48	0.00707182	FALSE	3.77586
Cp1002_0558	306.46	408.42	0.0420016	FALSE	0.750355
Cp1002_0559	145.55	174.46	0.676674	FALSE	0.834289
Cp1002_0563	10.26	6.34	0.215644	FALSE	1.6183
Cp1002_0564	1.64	1.74	0.944746	FALSE	0.942529
Cp1002_0565	3.23	6.1	0.454669	FALSE	0.529508
Cp1002_0567	5.79	4.09	0.451532	FALSE	1.41565
Cp1002_0569	1306.43	3226.65	7.87705e-135	TRUE	0.404887
Cp1002_0570	1464.71	1472.22	0.000443298	TRUE	0.994899
Cp1002_0571	640.59	328.84	5.35076e-34	TRUE	1.94803
Cp1002_0572	1553.99	986.11	7.76332e-49	TRUE	1.57588
Cp1002_0573	806.98	2096.96	1.48738e-97	TRUE	0.384833
Cp1002_0591	554.85	529.78	0.00288087	FALSE	1.04732
Cp1002_0593	45.19	47.59	0.689884	FALSE	0.949569
Cp1002_0596	100.03	72.07	0.00256121	FALSE	1.38796
Cp1002_0597	6.56	12.62	0.26704	FALSE	0.51981
Cp1002_0598	505.28	292.86	3.65027e-21	TRUE	1.72533
Cp1002_0598a	107.83	12.01	4.50791e-23	TRUE	8.97835
Cp1002_0601	189.15	207.42	0.673339	FALSE	0.911918
Cp1002_0602	273.16	525.08	8.61378e-13	TRUE	0.520225
Cp1002_0603a	267.55	22.65	1.81248e-59	TRUE	11.8124
Cp1002_0611	21.36	10.43	0.0198908	FALSE	2.04794
Cp1002_0615	27.81	55.6	0.0132019	FALSE	0.50018
Cp1002_0616	20.51	10.13	0.0239814	FALSE	2.02468
Cp1002_0617	99.43	55.17	1.04215e-05	TRUE	1.80225
Cp1002_0627	9.36	3.3	0.0494917	FALSE	2.83636
Cp1002_0628	360.47	498.71	0.00557797	FALSE	0.722805
Cp1002_0630	94.74	107.26	0.9411	FALSE	0.883274
Cp1002_0638	760.66	720.07	0.000264337	TRUE	1.05637
Cp1002_0643	92.85	210.7	9.76348e-09	TRUE	0.440674
Cp1002_0644	135.1	183.45	0.127851	FALSE	0.73644
Cp1002_0653	591.92	458.72	3.07593e-10	TRUE	1.29037
Cp1002_0664	489.61	419.06	1.23182e-05	TRUE	1.16835
Cp1002_0667	22.14	34.17	0.266245	FALSE	0.647937
Cp1002_0671	464.83	391.3	7.29579e-06	TRUE	1.18791
Cp1002_0673	100.39	88.39	0.0720261	FALSE	1.13576
Cp1002_0674	31.27	50.33	0.127915	FALSE	0.621299
Cp1002_0677	520.76	226.3	6.07727e-37	TRUE	2.30119
Cp1002_0684	95.65	70.44	0.00472835	FALSE	1.35789
Cp1002_0685	378.03	471.66	0.206774	FALSE	0.801488
Cp1002_0686	153.05	115.09	0.000621776	TRUE	1.32983
Cp1002_0691	42.22	53.71	0.603929	FALSE	0.786073
Cp1002_0691a	5.73	6.07	0.894863	FALSE	0.943987
Cp1002_0691b	18.27	9.67	0.0466775	FALSE	1.88935
Cp1002_0693	47.25	32.73	0.0259391	FALSE	1.44363
Cp1002_0697	156.4	169	0.606669	FALSE	0.925444
Cp1002_0700	81.16	75.98	0.208533	FALSE	1.06818
Cp1002_0706	57.54	61.28	0.696334	FALSE	0.938969
Cp1002_0710a	55.68	16.07	9.70576e-08	TRUE	3.46484
Cp1002_0712	150.92	158.76	0.460063	FALSE	0.950617
Cp1002_0715	334.21	183.97	3.48182e-16	TRUE	1.81665
Cp1002_0716	446.9	849.45	4.47413e-19	TRUE	0.526105
Cp1002_0719	787.41	444.15	4.15262e-34	TRUE	1.77285
Cp1002_0720	22.47	22.65	0.670499	FALSE	0.992053
Cp1002_0722	105.42	74.82	0.00144803	FALSE	1.40898
Cp1002_0724	234.1	334.47	0.00847345	FALSE	0.699913
Cp1002_0726	77.38	60.53	0.0260081	FALSE	1.27837
Cp1002_0729	40.96	13.28	1.62837e-05	TRUE	3.08434
Cp1002_0731	230.61	720.34	9.4215e-47	TRUE	0.32014
Cp1002_0734	152.28	125.04	0.0058211	FALSE	1.21785
Cp1002_0736	29.25	21.14	0.104991	FALSE	1.38363
Cp1002_0740	74.91	60.5	0.0431473	FALSE	1.23818
Cp1002_0743	206.15	190.81	0.0346739	FALSE	1.08039
Cp1002_0744	52.8	63.05	0.817548	FALSE	0.837431
Cp1002_0746	63.85	20.27	5.23677e-08	TRUE	3.14998
Cp1002_0747	47.86	38.54	0.103342	FALSE	1.24183
Cp1002_0749	20.2	35.87	0.106319	FALSE	0.563145
Cp1002_0750	11.39	14.54	0.780655	FALSE	0.783356
Cp1002_0752	29.09	37.85	0.599644	FALSE	0.76856
Cp1002_0757	30.01	11.43	0.000806355	TRUE	2.62555
Cp1002_0765	82.07	75.72	0.176481	FALSE	1.08386
Cp1002_0766	102.87	115.57	0.893534	FALSE	0.89011
Cp1002_0770	241.79	198.21	0.000481304	TRUE	1.21987
Cp1002_0773	146	249.36	8.87878e-05	TRUE	0.585499
Cp1002_0774	4.79	2.53	0.30737	FALSE	1.89328
Cp1002_0780	185.83	196.67	0.446201	FALSE	0.944882
Cp1002_0782	102.43	122.97	0.71747	FALSE	0.832967
Cp1002_0783	212.64	171.36	0.000610427	TRUE	1.2409
Cp1002_0784	2013.3	2120.09	0.00763055	FALSE	0.949629
Cp1002_0790	103.85	105.21	0.379165	FALSE	0.987073
Cp1002_0795	277.18	101.08	1.16522e-25	TRUE	2.74218
Cp1002_0797	277.11	113.9	4.49263e-22	TRUE	2.43292
Cp1002_0799	26.91	25.9	0.529727	FALSE	1.039
Cp1002_0800	164.89	89.77	6.69683e-09	TRUE	1.83681
Cp1002_0803	313.08	178.01	2.84404e-14	TRUE	1.75878
Cp1002_0804	804.68	740.82	1.91945e-05	TRUE	1.0862
Cp1002_0804a	30.51	14.48	0.00429823	FALSE	2.10704
Cp1002_0806	116.84	136.56	0.864521	FALSE	0.855595
Cp1002_0806a	32.73	36.56	0.920891	FALSE	0.895241
Cp1002_0810	299.65	82.11	8.54563e-37	TRUE	3.64937
Cp1002_0811	496.49	340.54	2.06355e-13	TRUE	1.45795
Cp1002_0812	187.28	193.16	0.31176	FALSE	0.969559
Cp1002_0813	5.76	0	0.0174078	FALSE	5,76
Cp1002_0816	46.46	65.82	0.260328	FALSE	0.705864
Cp1002_0818	100.63	112.96	0.889935	FALSE	0.890846
Cp1002_0822	24.97	23.12	0.463021	FALSE	1.08002
Cp1002_0824	1.63	5.17	0.218701	FALSE	0.31528
Cp1002_0825	877.56	587.07	2.46028e-24	TRUE	1.49481
Cp1002_0833	102.08	174.99	0.000931996	TRUE	0.583348
Cp1002_0840	102.04	123.02	0.694197	FALSE	0.829459
Cp1002_0849	513.04	1267.31	4.71666e-54	TRUE	0.404826
Cp1002_0850	527.35	825.86	1.11005e-08	TRUE	0.638546
Cp1002_0850a	136.51	81.65	2.39305e-06	TRUE	1.67189
Cp1002_0851	479.84	1097.25	7.49749e-40	TRUE	0.437311
Cp1002_0852	127.9	283.61	1.00332e-10	TRUE	0.450971
Cp1002_0857	503.37	404.52	1.0866e-07	TRUE	1.24436
Cp1002_0858	445.49	162.39	3.03235e-40	TRUE	2.74333
Cp1002_0864	108.67	89.93	0.0226571	FALSE	1.20838
Cp1002_0867	39.83	26.01	0.0243397	FALSE	1.53133
Cp1002_0872	61.91	114.66	0.00174434	FALSE	0.539944
Cp1002_0873	8.51	12.01	0.63647	FALSE	0.708576
Cp1002_0882	74.36	90.36	0.698806	FALSE	0.822931
Cp1002_0883	214.41	350.03	3.08268e-05	TRUE	0.612547
Cp1002_0885	60.2	63.71	0.664518	FALSE	0.944907
Cp1002_0892	575.95	717.89	0.123478	FALSE	0.802282
Cp1002_0893	249.59	94.37	2.73558e-22	TRUE	2.6448
Cp1002_0896	58.71	86.68	0.127183	FALSE	0.677319
Cp1002_0898	515.03	174.35	2.29986e-50	TRUE	2.954
Cp1002_0908a	6.24	0	0.012372	FALSE	6,24
Cp1002_0911	98.57	203.73	6.19387e-07	TRUE	0.483827
Cp1002_0919	59.41	37.3	0.00356614	FALSE	1.59276
Cp1002_0922	10.57	56.54	6.71232e-08	TRUE	0.186947
Cp1002_0924	18.49	16.41	0.453241	FALSE	1.12675
Cp1002_0925	14.05	0	6.34832e-05	TRUE	14,05
Cp1002_0927	5.7	16.58	0.0394177	FALSE	0.343788
Cp1002_0929	0	12.79	0.000468771	TRUE	0
Cp1002_0935	44.46	33.25	0.0620699	FALSE	1.33714
Cp1002_0936a	258.15	428.55	1.52401e-06	TRUE	0.60238
Cp1002_0937	100.96	159.87	0.00947699	FALSE	0.631513
Cp1002_0942	122.1	277.05	4.85081e-11	TRUE	0.440715
Cp1002_0954	265.82	668.14	2.58332e-30	TRUE	0.397851
Cp1002_0956	995.46	1063.77	0.121553	FALSE	0.935785
Cp1002_0958	575.47	284.69	7.1833e-33	TRUE	2.02139
Cp1002_0962	327.04	367.03	0.800715	FALSE	0.891044
Cp1002_0963	490	516.7	0.195726	FALSE	0.948326
Cp1002_0968	87.79	18.58	3.1658e-14	TRUE	4.72497
Cp1002_0978	3.34	14.16	0.0150236	FALSE	0.235876
Cp1002_0979	37.46	33.91	0.322527	FALSE	1.10469
Cp1002_0980	70.65	88.22	0.581703	FALSE	0.800839
Cp1002_0988	177.28	110.83	4.09127e-07	TRUE	1.59957
Cp1002_0988a	31.74	0	1.40639e-09	TRUE	31.74
Cp1002_0989	27.17	65.24	0.000659792	TRUE	0.416462
Cp1002_0990	18.94	4.45	0.000685839	TRUE	4.25618
Cp1002_0992	4.32	1.52	0.181512	FALSE	2.84211
Cp1002_0993	2.84	9.51	0.0830478	FALSE	0.298633
Cp1002_0998	159.61	321.23	1.76275e-09	TRUE	0.496871
Cp1002_1000	96.98	227.71	5.44813e-10	TRUE	0.425893
Cp1002_1001	19.96	13.81	0.146928	FALSE	1.44533
Cp1002_1002	11.2	13.55	0.889421	FALSE	0.826568
Cp1002_1006	643.64	1425.07	1.79409e-47	TRUE	0.451655
Cp1002_1008	55.42	17.19	2.85165e-07	TRUE	3.22397
Cp1002_1011	60.13	34.4	0.000938496	TRUE	1.74797
Cp1002_1012	96.87	99.1	0.433555	FALSE	0.977497
Cp1002_1014	379.58	516.75	0.00952874	FALSE	0.734552
Cp1002_1015	1412.49	1313.3	5.95455e-08	TRUE	1.07553
Cp1002_1026	58.38	76.23	0.4444	FALSE	0.76584
Cp1002_1043a	96.48	186.19	1.82048e-05	TRUE	0.51818
Cp1002_1046	242.32	259.93	0.470365	FALSE	0.932251
Cp1002_1048	44.59	26.97	0.00788899	FALSE	1.65332
Cp1002_1051	144.21	202.17	0.0599778	FALSE	0.713311
Cp1002_1054	112.85	45.74	4.77966e-10	TRUE	2.46721
Cp1002_1055	132.96	178.54	0.159066	FALSE	0.744707
Cp1002_1056	57.55	77.51	0.344958	FALSE	0.742485
Cp1002_1060	2.4	2.54	0.93102	FALSE	0.944882
Cp1002_1061	8.83	8.1	0.64942	FALSE	1.09012
Cp1002_1062	19.07	8.88	0.0217137	FALSE	2.14752
Cp1002_1063	288.6	118.6	6.27643e-23	TRUE	2.43339
Cp1002_1066	28.01	78.77	1.27708e-05	TRUE	0.355592
Cp1002_1067	128.45	89.24	0.000258906	TRUE	1.43938
Cp1002_1068	861.32	723.15	7.51631e-10	TRUE	1.19107
Cp1002_1069	716.39	826.09	0.87569	FALSE	0.867206
Cp1002_1070	83.31	81.12	0.300947	FALSE	1.027
Cp1002_1071	13.63	14.43	0.837259	FALSE	0.94456
Cp1002_1072a	276.84	208.85	4.8592e-06	TRUE	1.32554
Cp1002_1074	238.88	218.43	0.0165303	FALSE	1.09362
Cp1002_1077	30.43	56.16	0.0294904	FALSE	0.541845
Cp1002_1078	509.83	949.18	9.36383e-20	TRUE	0.537127
Cp1002_1079	352.34	557.59	1.31469e-06	TRUE	0.631898
Cp1002_1080	532.28	550.28	0.0953128	FALSE	0.967289
Cp1002_1081	17.21	20.89	0.855043	FALSE	0.823839
Cp1002_1082	54.02	3.81	7.9707e-14	TRUE	14.1785
Cp1002_1083	25.49	11.36	0.00590691	FALSE	2.24384
Cp1002_1084	112.58	93.64	0.0222348	FALSE	1.20226
Cp1002_1085	795.95	433.57	3.78808e-37	TRUE	1.83581
Cp1002_1092	40.33	31.36	0.103124	FALSE	1.28603
Cp1002_1094	61.02	44.54	0.0216351	FALSE	1.37
Cp1002_1095	106.05	103.28	0.24366	FALSE	1.02682
Cp1002_1100	195.48	178.38	0.0287436	FALSE	1.09586
Cp1002_1108	405.69	355.38	0.000230862	TRUE	1.14157
Cp1002_1109	463.84	574.13	0.204957	FALSE	0.807901
Cp1002_1111	209.08	360.75	1.42279e-06	TRUE	0.57957
Cp1002_1126	481.59	1654.41	9.68223e-120	TRUE	0.291095
Cp1002_1133	66.36	74.97	0.940657	FALSE	0.885154
Cp1002_1134	22.52	11.29	0.0196948	FALSE	1.99469
Cp1002_1134a	37.46	10.28	7.57501e-06	TRUE	3.64397
Cp1002_1137	227.93	353.94	0.000266179	TRUE	0.643979
Cp1002_1145	233.63	485.5	8.75147e-15	TRUE	0.481215
Cp1002_1146	5.06	5.36	0.90111	FALSE	0.94403
Cp1002_1148	59.63	41.33	0.0124415	FALSE	1.44278
Cp1002_1149	695.56	484.8	2.78981e-17	TRUE	1.43474
Cp1002_1151	197.97	194.21	0.127599	FALSE	1.01936
Cp1002_1152	119.98	80.7	0.000191733	TRUE	1.48674
Cp1002_1153	41.4	46.17	0.905117	FALSE	0.896686
Cp1002_1154	58.74	68.02	0.945407	FALSE	0.86357
Cp1002_1156	14.65	11.07	0.294789	FALSE	1.3234
Cp1002_1158	1.24	1.98	0.767613	FALSE	0.626263
Cp1002_1159	9.26	20.69	0.0778829	FALSE	0.447559
Cp1002_1160	2.96	2.09	0.590075	FALSE	1.41627
Cp1002_1165	207	439.88	2.60968e-14	TRUE	0.470583
Cp1002_1175	362.63	324.55	0.00128662	FALSE	1.11733
Cp1002_1176	167.36	168.69	0.24532	FALSE	0.992116
Cp1002_1178	98.21	171.21	0.00068347	TRUE	0.573623
Cp1002_1181	56.31	63.48	0.936032	FALSE	0.887051
Cp1002_1183	143.22	93.27	1.80306e-05	TRUE	1.53554
Cp1002_1185	339.57	383.4	0.859979	FALSE	0.885681
Cp1002_1187	161.08	170.02	0.463468	FALSE	0.947418
Cp1002_1188	813.11	792.82	0.0013441	FALSE	1.02559
Cp1002_1190	13.38	14.16	0.837981	FALSE	0.944915
Cp1002_1191	10.74	20.46	0.164532	FALSE	0.524927
Cp1002_1193	2702.64	3306.22	0.00933749	FALSE	0.817441
Cp1002_1194	157.76	444.25	3.15941e-25	TRUE	0.355115
Cp1002_1198	90.06	177.96	1.33843e-05	TRUE	0.506069
Cp1002_1199	278.13	434.87	3.69954e-05	TRUE	0.63957
Cp1002_1200a	26.29	17.39	0.0729392	FALSE	1.51179
Cp1002_1201	268.51	152.83	2.00398e-12	TRUE	1.75692
Cp1002_1202	22.93	24.27	0.789294	FALSE	0.944788
Cp1002_1206	244.33	703.97	1.78873e-40	TRUE	0.347074
Cp1002_1207	109.74	86.58	0.0094043	FALSE	1.2675
Cp1002_1208	220.06	185.82	0.00223635	FALSE	1.18426
Cp1002_1209	66.49	76.23	0.989568	FALSE	0.872229
Cp1002_1210	32.01	17.13	0.00925288	FALSE	1.86865
Cp1002_1215	5.79	5.01	0.646442	FALSE	1.15569
Cp1002_1221	90.64	172.78	5.25816e-05	TRUE	0.524598
Cp1002_1224	55.24	77	0.258595	FALSE	0.717403
Cp1002_1233	20.14	7.46	0.00519233	FALSE	2.69973
Cp1002_1235	72.91	35.58	1.67514e-05	TRUE	2.04918
Cp1002_1237	263.53	592.27	2.02963e-21	TRUE	0.444949
Cp1002_1238	162.67	206.13	0.327204	FALSE	0.789162
Cp1002_1241	38.25	159.41	6.08678e-16	TRUE	0.239947
Cp1002_1242	427.31	404.76	0.00642697	FALSE	1.05571
Cp1002_1244	63.54	99.99	0.043854	FALSE	0.635464
Cp1002_1248	21.1	69.79	3.22528e-06	TRUE	0.302336
Cp1002_1257	89.82	119.33	0.281304	FALSE	0.752703
Cp1002_1261	184.74	187.44	0.246468	FALSE	0.985595
Cp1002_1262	1066.2	632.87	1.83617e-40	TRUE	1.68471
Cp1002_1273	172.53	321.07	1.25736e-07	TRUE	0.537359
Cp1002_1275	485.47	259.28	3.03459e-24	TRUE	1.87238
Cp1002_1281	33.94	30.15	0.311213	FALSE	1.1257
Cp1002_1283	29.69	49.15	0.105892	FALSE	0.604069
Cp1002_1285	47.56	41.42	0.198328	FALSE	1.14824
Cp1002_1286	18.12	16.52	0.503944	FALSE	1.09685
Cp1002_1291	138	100.48	0.000518649	TRUE	1.37341
Cp1002_1294	140.87	79.88	3.09903e-07	TRUE	1.76352
Cp1002_1295	22.21	64.8	4.45904e-05	TRUE	0.342747
Cp1002_1300	227.98	140.95	5.44499e-09	TRUE	1.61745
Cp1002_1302	69.9	453.64	1.97487e-60	TRUE	0.154087
Cp1002_1304	63.29	84.75	0.340092	FALSE	0.746785
Cp1002_1310	4.02	2.55	0.455083	FALSE	1.57647
Cp1002_1312	23.41	20.73	0.394819	FALSE	1.12928
Cp1002_1313	14.21	5.83	0.0285202	FALSE	2.43739
Cp1002_1314	84.46	421.67	1.41711e-46	TRUE	0.200299
Cp1002_1318	246.54	260.14	0.362517	FALSE	0.94772
Cp1002_1320	303.22	163.6	2.00811e-15	TRUE	1.85342
Cp1002_1323	44.41	55.17	0.681365	FALSE	0.804966
Cp1002_1332	161.24	250.09	0.00225787	FALSE	0.644728
Cp1002_1335	1036.44	560.83	1.58456e-48	TRUE	1.84805
Cp1002_1336	2042.54	1486.14	7.59368e-41	TRUE	1.37439
Cp1002_1341	218.5	375.76	1.03127e-06	TRUE	0.581488
Cp1002_1342	19.65	39.82	0.0322907	FALSE	0.493471
Cp1002_1345	27.31	14.45	0.0149787	FALSE	1.88997
Cp1002_1349	201.29	221.36	0.68474	FALSE	0.909333
Cp1002_1355	49.97	39.55	0.0820797	FALSE	1.26346
Cp1002_1356	101.9	119.51	0.853126	FALSE	0.852648
Cp1002_1360	14.44	14.79	0.764776	FALSE	0.976335
Cp1002_1361	91.16	88.58	0.273348	FALSE	1.02913
Cp1002_1362	444.37	469.39	0.227588	FALSE	0.946697
Cp1002_1365	20.21	43.66	0.0141722	FALSE	0.462895
Cp1002_1367	53.04	30.99	0.00245682	FALSE	1.71152
Cp1002_1368	352.27	429.44	0.374717	FALSE	0.820301
Cp1002_1369	223.24	153.81	1.02627e-06	TRUE	1.4514
Cp1002_1370	338.55	637.81	2.65175e-14	TRUE	0.530801
Cp1002_1371	74.21	51.42	0.00527539	FALSE	1.44321
Cp1002_1375	209.13	124.43	4.14802e-09	TRUE	1.6807
Cp1002_1378	29.25	31.55	0.818476	FALSE	0.9271
Cp1002_1379	178.69	491.88	9.71708e-27	TRUE	0.36328
Cp1002_1383	152.71	79.28	4.43511e-09	TRUE	1.92621
Cp1002_1387	319.94	178.38	3.69119e-15	TRUE	1.79359
Cp1002_1398	578.52	337.62	1.26e-23	TRUE	1.71352
Cp1002_1401	0	5.66	0.0353352	FALSE	0
Cp1002_1402	532.06	153.16	3.354e-61	TRUE	3.47388
Cp1002_1403	247.05	88.56	1.66052e-23	TRUE	2.78963
Cp1002_1404	2.77	0	0.286255	FALSE	2,77
Cp1002_1408	39.68	238.52	4.91698e-31	TRUE	0.166359
Cp1002_1411	160.53	206.46	0.26327	FALSE	0.777536
Cp1002_1412	63.86	54.88	0.119201	FALSE	1.16363
Cp1002_1416	268.02	260.4	0.0601281	FALSE	1.02926
Cp1002_1417	17.84	30.2	0.181366	FALSE	0.590728
Cp1002_1418	13.38	0	9.80819e-05	TRUE	13.38
Cp1002_1427	1545.09	1160.18	9.99963e-28	TRUE	1.33177
Cp1002_1428	209.54	338.74	6.43696e-05	TRUE	0.618587
Cp1002_1434	148.98	27.03	2.92371e-25	TRUE	5.51165
Cp1002_1439	4.54	6.01	0.813285	FALSE	0.755408
Cp1002_1442	785.57	1726.01	4.64459e-56	TRUE	0.455136
Cp1002_1443	226.4	144.26	2.55297e-08	TRUE	1.56939
Cp1002_1445	2.84	6.01	0.376122	FALSE	0.472546
Cp1002_1447	8.03	5.66	0.373397	FALSE	1.41873
Cp1002_1448	2.86	3.03	0.925706	FALSE	0.943894
Cp1002_1449	0	1.76	0.470121	FALSE	0
Cp1002_1451	0	9.91	0.00259185	FALSE	0
Cp1002_1454	83.78	2.61	1.02824e-22	TRUE	32.0996
Cp1002_1456	2.64	11.17	0.0309561	FALSE	0.236347
Cp1002_1457	40.76	20.51	0.00176999	FALSE	1.98732
Cp1002_1459	6.4	1.36	0.040678	FALSE	4.70588
Cp1002_1460	6.17	3.27	0.248343	FALSE	1.88685
Cp1002_1460b	71.83	5.43	1.26052e-17	TRUE	13.2284
Cp1002_1460c	75.47	5.92	2.72891e-18	TRUE	12.7483
Cp1002_1460d	95.13	3.15	1.74398e-25	TRUE	30.2
Cp1002_1461	24.97	3.3	4.15916e-06	TRUE	7.56667
Cp1002_1462	80.73	143.53	0.00120133	FALSE	0.562461
Cp1002_1463	51.35	12.79	4.66999e-08	TRUE	4.01486
Cp1002_1464	39.26	50.2	0.599615	FALSE	0.782072
Cp1002_1465	57.19	99.78	0.00940424	FALSE	0.573161
Cp1002_1466	59.93	63.43	0.665584	FALSE	0.944821
Cp1002_1467	70.38	87.89	0.582068	FALSE	0.800774
Cp1002_1469	373.39	148.45	1.63734e-30	TRUE	2.51526
Cp1002_1470	0	16.52	5.43197e-05	TRUE	0
Cp1002_1471	1583.88	563.47	1.28879e-142	TRUE	2.81094
Cp1002_1472	120.89	170.88	0.0725494	FALSE	0.707456
Cp1002_1473	454.08	231.42	6.54155e-25	TRUE	1.96215
Cp1002_1474	310.81	126.51	6.88374e-25	TRUE	2.4568
Cp1002_1476	80.67	54.19	0.00217961	FALSE	1.48865
Cp1002_1477	180.83	50.12	1.21453e-22	TRUE	3.60794
Cp1002_1481	2.97	3.78	0.890087	FALSE	0.785714
Cp1002_1482	64.8	69.66	0.718179	FALSE	0.930233
Cp1002_1483	280.93	201.4	3.34574e-07	TRUE	1.39489
Cp1002_1484	56.19	37.8	0.0107212	FALSE	1.48651
Cp1002_1486	87.33	86.78	0.352248	FALSE	1.00634
Cp1002_1487	129.48	113.77	0.0395939	FALSE	1.13809
Cp1002_1488	83.45	54.43	0.00109344	FALSE	1.53316
Cp1002_1492	58.86	37.12	0.00394779	FALSE	1.58567
Cp1002_1494	13.38	7.08	0.0886114	FALSE	1.88983
Cp1002_1495	209.09	564.75	1.73007e-29	TRUE	0.370235
Cp1002_1498	93.76	63.73	0.00119404	FALSE	1.47121
Cp1002_1499	297.18	645.4	2.1303e-21	TRUE	0.460459
Cp1002_1501	12.49	25.77	0.0769943	FALSE	0.484672
Cp1002_1502	101.73	134.58	0.26577	FALSE	0.755907
Cp1002_1506	22.35	33.78	0.301343	FALSE	0.661634
Cp1002_1509	28.2	68.87	0.000365171	TRUE	0.409467
Cp1002_1510	131.72	149.73	0.95745	FALSE	0.879717
Cp1002_1511	458.39	528.09	0.91206	FALSE	0.868015
Cp1002_1512	551.21	789.44	4.37635e-05	TRUE	0.698229
Cp1002_1515	5730.31	5372.25	6.66078e-26	TRUE	1.06665
Cp1002_1517	59.2	82.09	0.255491	FALSE	0.72116
Cp1002_1522	160.17	88.79	2.13172e-08	TRUE	1.80392
Cp1002_1523	335.59	330.01	0.0507041	FALSE	1.01691
Cp1002_1529	112.21	237.5	2.61322e-08	TRUE	0.472463
Cp1002_1532	167.36	248.81	0.008049	FALSE	0.672642
Cp1002_1533	108.83	88.39	0.0163237	FALSE	1.23125
Cp1002_1535	34.45	49.55	0.297487	FALSE	0.695257
Cp1002_1539	125.98	162.65	0.30556	FALSE	0.774547
Cp1002_1540	497.58	372.95	5.17052e-10	TRUE	1.33417
Cp1002_1545	6.15	3.5	0.287048	FALSE	1.75714
Cp1002_1547	81.87	37.91	1.76202e-06	TRUE	2.15959
Cp1002_1548	12.81	8.39	0.203665	FALSE	1.52682
Cp1002_1553	102.15	252.26	5.11733e-12	TRUE	0.404939
Cp1002_1554	39.78	29.01	0.0632097	FALSE	1.37125
Cp1002_1555	75.56	85.07	0.91938	FALSE	0.88821
Cp1002_1556	17.41	62.92	2.80209e-06	TRUE	0.276701
Cp1002_1558	29.8	4.5	1.07124e-06	TRUE	6.62222
Cp1002_1559	6.46	3.42	0.236991	FALSE	1.88889
Cp1002_1560	22.53	8.17	0.00273779	FALSE	2.75765
Cp1002_1562	36.45	26.52	0.0740379	FALSE	1.37443
Cp1002_1563	73.8	99.1	0.294105	FALSE	0.744702
Cp1002_1564	19.62	30.2	0.299947	FALSE	0.649669
Cp1002_1565	64.32	33.03	0.000118313	TRUE	1.94732
Cp1002_1567	109.33	76.07	0.000775001	TRUE	1.43723
Cp1002_1569	85.84	63.32	0.00764735	FALSE	1.35565
Cp1002_1570	153.74	319.5	3.13133e-10	TRUE	0.481189
Cp1002_1573	36.89	22.02	0.0139534	FALSE	1.6753
Cp1002_1574	140.63	61.54	5.32322e-11	TRUE	2.28518
Cp1002_1576	213.7	298.58	0.0244536	FALSE	0.715721
Cp1002_1579	55.26	52.64	0.341162	FALSE	1.04977
Cp1002_1580	40.22	98.44	1.94586e-05	TRUE	0.408574
Cp1002_1581	42.32	44.05	0.660411	FALSE	0.960726
Cp1002_1587	297.07	430.58	0.00153091	FALSE	0.68993
Cp1002_1588	19.63	54.53	0.000327672	TRUE	0.359985
Cp1002_1591	301.23	216.22	1.35157e-07	TRUE	1.39316
Cp1002_1596	651.42	465.35	5.12703e-15	TRUE	1.39985
Cp1002_1602	18.73	0	3.26246e-06	TRUE	18.73
Cp1002_1603	95.87	103.82	0.698131	FALSE	0.923425
Cp1002_1604	229.22	52.04	5.43104e-33	TRUE	4.40469
Cp1002_1605	149.49	138.8	0.0761663	FALSE	1.07702
Cp1002_1607	2142.45	663.56	4.22507e-224	TRUE	3.22872
Cp1002_1610	18.31	17.62	0.603886	FALSE	1.03916
Cp1002_1612	10.65	3.98	0.0432948	FALSE	2.67588
Cp1002_1613	116.24	83.97	0.0012171	FALSE	1.3843
Cp1002_1614	199.07	139.99	8.54614e-06	TRUE	1.42203
Cp1002_1615	50.18	60.05	0.813223	FALSE	0.835637
Cp1002_1616	6.01	3.18	0.253757	FALSE	1.88994
Cp1002_1618	3.2	1.69	0.40405	FALSE	1.89349
Cp1002_1620	0	0	0.683203	FALSE	0
Cp1002_1621	1.94	0	0.18967	FALSE	1,94
Cp1002_1622	0	0	0.97259	FALSE	0
Cp1002_1623	24.63	8.49	0.00124104	FALSE	2.90106
Cp1002_1624	65.85	8.46	5.47545e-14	TRUE	7.78369
Cp1002_1625	11.84	5.48	0.0690551	FALSE	2.16058
Cp1002_1626	76.01	46.33	0.00059597	TRUE	1.64062
Cp1002_1628	93.64	113.97	0.655702	FALSE	0.82162
Cp1002_1630	285.12	201.16	1.18678e-07	TRUE	1.41738
Cp1002_1631	122.4	65.42	3.46634e-07	TRUE	1.87099
Cp1002_1634	159.33	88.75	2.7626e-08	TRUE	1.79527
Cp1002_1638	118.67	31.55	6.42385e-16	TRUE	3.76133
Cp1002_1640	696.31	543.79	2.00469e-11	TRUE	1.28048
Cp1002_1641	1494.2	879	2.96056e-57	TRUE	1.69989
Cp1002_1646	235.02	155.46	8.2357e-08	TRUE	1.51177
Cp1002_1649	10.89	6.91	0.21912	FALSE	1.57598
Cp1002_1650	35.53	55.62	0.138758	FALSE	0.638799
Cp1002_1651	100.45	144.15	0.078344	FALSE	0.696844
Cp1002_1652	12.71	17.04	0.666561	FALSE	0.745892
Cp1002_1653	118.15	196.88	0.00100718	FALSE	0.600112
Cp1002_1654	151.39	247.76	0.000418592	TRUE	0.611035
Cp1002_1655	685.21	459.3	3.10011e-19	TRUE	1.49186
Cp1002_1657	86.6	102.08	0.83715	FALSE	0.848354
Cp1002_1659	419.84	151.01	1.24337e-38	TRUE	2.78021
Cp1002_1660	363.06	266.86	3.28269e-08	TRUE	1.36049
Cp1002_1664	50.77	88.36	0.0150559	FALSE	0.574581
Cp1002_1668	2.5	2.64	0.92765	FALSE	0.94697
Cp1002_1669	0	1.87	0.619535	FALSE	0
Cp1002_1671	53.06	66.07	0.644221	FALSE	0.803088
Cp1002_1673	5.95	0	0.0152023	FALSE	5,95
Cp1002_1680	211.82	374.54	2.28958e-07	TRUE	0.565547
Cp1002_1681	40.42	44.2	0.835512	FALSE	0.91448
Cp1002_1684	38.38	110.48	1.3529e-07	TRUE	0.347393
Cp1002_1684a	3.37	3.57	0.919284	FALSE	0.943978
Cp1002_1685	15.39	5.43	0.0118126	FALSE	2.83425
Cp1002_1687	1.2	1.06	0.845871	FALSE	1.13208
Cp1002_1687a	0	20.33	6.37762e-06	TRUE	0
Cp1002_1687b	9.36	0	0.00142089	FALSE	9,36
Cp1002_1689	215.25	411.86	3.29912e-10	TRUE	0.522629
Cp1002_1693	599.44	559.18	0.000508048	TRUE	1.072
Cp1002_1694	746.14	745.25	0.00868104	FALSE	1.00119
Cp1002_1697	683.58	901.83	0.00466816	FALSE	0.757992
Cp1002_1698	9.86	26.08	0.0174989	FALSE	0.378067
Cp1002_1701	235.49	680.96	1.96517e-39	TRUE	0.345821
Cp1002_1708	78.8	83.4	0.620056	FALSE	0.944844
Cp1002_1710	586.64	507.17	3.62361e-06	TRUE	1.15669
Cp1002_1716	27.06	29.39	0.845257	FALSE	0.920721
Cp1002_1717	97.17	79.28	0.024982	FALSE	1.22566
Cp1002_1718	55.75	160.41	2.1566e-10	TRUE	0.347547
Cp1002_1720	52.11	38.22	0.0355364	FALSE	1.36342
Cp1002_1721	2520.59	2131.16	5.97301e-25	TRUE	1.18273
Cp1002_1724	77.2	57.49	0.0131162	FALSE	1.34284
Cp1002_1727	14.92	16.66	0.945752	FALSE	0.895558
Cp1002_1731	237.07	263.44	0.745124	FALSE	0.899901
Cp1002_1733	211.36	201.04	0.0606353	FALSE	1.05133
Cp1002_1739	332.36	219.14	1.46532e-10	TRUE	1.51666
Cp1002_1740	190.01	104.88	8.7829e-10	TRUE	1.81169
Cp1002_1745	18.06	10.56	0.077466	FALSE	1.71023
Cp1002_1747	5.08	6.05	0.946535	FALSE	0.839669
Cp1002_1749	14.91	16.99	0.991163	FALSE	0.877575
Cp1002_1750	37.38	35.34	0.415872	FALSE	1.05772
Cp1002_1751	203.02	91.61	1.45866e-14	TRUE	2.21613
Cp1002_1753	125.25	74.33	5.01962e-06	TRUE	1.68505
Cp1002_1755	71.52	99.1	0.213205	FALSE	0.721695
Cp1002_1756	25.54	45.05	0.0742119	FALSE	0.566926
Cp1002_1757	713.94	446.28	2.76778e-24	TRUE	1.59976
Cp1002_1764	106.85	76.61	0.00165452	FALSE	1.39473
Cp1002_1765	106.77	76.57	0.00166886	FALSE	1.39441
Cp1002_1768	653.9	592.94	4.02345e-05	TRUE	1.10281
Cp1002_1771	38.25	35.83	0.389289	FALSE	1.06754
Cp1002_1772	900.27	1112.73	0.0830144	FALSE	0.809064
Cp1002_1774	53.76	28.45	0.000642903	TRUE	1.88963
Cp1002_1775	119.25	96.56	0.0112684	FALSE	1.23498
Cp1002_1778	71.18	85.2	0.777295	FALSE	0.835446
Cp1002_1780	1.19	3.15	0.408601	FALSE	0.377778
Cp1002_1781	2.81	11.89	0.0260035	FALSE	0.236333
Cp1002_1782	198.61	538.38	2.30669e-28	TRUE	0.368903
Cp1002_1787	306.33	124.45	1.29033e-24	TRUE	2.46147
Cp1002_1788	400.7	592.31	6.18391e-05	TRUE	0.676504
Cp1002_1789	74.16	47.89	0.00177755	FALSE	1.54855
Cp1002_1799	469.19	396.41	8.33216e-06	TRUE	1.1836
Cp1002_1801	2.93	12.39	0.0231014	FALSE	0.236481
Cp1002_1805	3292.78	4364.12	1.30465e-10	TRUE	0.754512
Cp1002_1806	431	576.24	0.0137258	FALSE	0.747952
Cp1002_1807	940.16	2374.5	2.70083e-104	TRUE	0.39594
Cp1002_1810	5.95	1.57	0.0694701	FALSE	3.78981
Cp1002_1811	18.41	7.79	0.0148315	FALSE	2.36329
Cp1002_1811a	12.25	9.66	0.385028	FALSE	1.26812
Cp1002_1818	32.59	31.73	0.517403	FALSE	1.0271
Cp1002_1819	264.1	239.12	0.00866726	FALSE	1.10447
Cp1002_1820	201.53	194.97	0.0947885	FALSE	1.03365
Cp1002_1821	38.26	27.71	0.0648103	FALSE	1.38073
Cp1002_1823	137.11	82.12	2.36869e-06	TRUE	1.66963
Cp1002_1826	256.59	240.34	0.0256997	FALSE	1.06761
Cp1002_1827	334.69	463.54	0.00722263	FALSE	0.72203
Cp1002_1829	49.18	79.53	0.0526461	FALSE	0.618383
Cp1002_1833	138.28	98	0.00025475	TRUE	1.41102
Cp1002_1834	137.18	84.58	5.58394e-06	TRUE	1.6219
Cp1002_1835	4.32	5.08	0.966341	FALSE	0.850394
Cp1002_1837	176.75	170.95	0.117114	FALSE	1.03393
Cp1002_1839	63.54	81.41	0.49631	FALSE	0.780494
Cp1002_1840	43.22	81.95	0.00578803	FALSE	0.527395
Cp1002_1841	28.76	37.46	0.598659	FALSE	0.767752
Cp1002_1842	89.29	94.49	0.597075	FALSE	0.944968
Cp1002_1846	112.99	108.11	0.183605	FALSE	1.04514
Cp1002_1850	13.8	19.47	0.547843	FALSE	0.708783
Cp1002_1851	26.03	27	0.721136	FALSE	0.964074
Cp1002_1852	122.03	236.16	1.23808e-06	TRUE	0.516726
Cp1002_1857	39.85	23.19	0.0083348	FALSE	1.71841
Cp1002_1859	247.45	115.18	1.31995e-16	TRUE	2.14838
Cp1002_1861	221.2	160.75	1.02833e-05	TRUE	1.37605
Cp1002_1862	281.76	255.72	0.00724925	FALSE	1.10183
Cp1002_1864	511.23	470.22	0.000626065	TRUE	1.08721
Cp1002_1867	114.67	337.22	7.01067e-21	TRUE	0.340045
Cp1002_1868	31.52	11.77	0.000504456	TRUE	2.67799
Cp1002_1869	42.85	6.58	5.69682e-09	TRUE	6.51216
Cp1002_1871	6.46	6.83	0.885655	FALSE	0.945827
Cp1002_1872	223.88	170.6	5.78765e-05	TRUE	1.31231
Cp1002_1873	5.51	5.83	0.895332	FALSE	0.945111
Cp1002_1876	73.1	52.31	0.00900802	FALSE	1.39744
Cp1002_1877	43.9	50.21	0.999169	FALSE	0.874328
Cp1002_1878	2.08	2.2	0.935283	FALSE	0.945455
Cp1002_1882	33.78	72.03	0.00196117	FALSE	0.468971
Cp1002_1883	21.93	22.24	0.688565	FALSE	0.986061
Cp1002_1886	14.81	43.53	0.000762534	TRUE	0.340225
Cp1002_1888	0	10.62	0.00169336	FALSE	0
Cp1002_1889	128.63	206.67	0.00213638	FALSE	0.622393
Cp1002_1890	0	1.09	0.702431	FALSE	0
Cp1002_1893	10.15	2.93	0.0228248	FALSE	3.46416
Cp1002_1894	10.35	5.22	0.115981	FALSE	1.98276
Cp1002_1898a	10.4	38.54	0.000196868	TRUE	0.26985
Cp1002_1900	285.93	167.94	2.81239e-12	TRUE	1.70257
Cp1002_1902	160.08	161.87	0.267703	FALSE	0.988942
Cp1002_1907a	2.34	7.43	0.140028	FALSE	0.314939
Cp1002_1908	19.75	277.56	1.04453e-52	TRUE	0.0711558
Cp1002_1910	279.64	104.08	2.9584e-25	TRUE	2.68678
Cp1002_1911	52.22	125.78	2.08332e-06	TRUE	0.415169
Cp1002_1913	7.37	4.45	0.279002	FALSE	1.65618
Cp1002_1914	43.9	14.7	1.16735e-05	TRUE	2.98639
Cp1002_1922	2.83	0	0.149244	FALSE	2,83
Cp1002_1925	14.66	14.35	0.674282	FALSE	1.0216
Cp1002_1927	53.25	119.51	2.03515e-05	TRUE	0.445569
Cp1002_1928	56.52	85.71	0.0959748	FALSE	0.659433
Cp1002_1929	214.47	35.17	1.34125e-37	TRUE	6.09809
Cp1002_1932	28.66	35.88	0.717766	FALSE	0.798774
Cp1002_1933	153.82	58.32	2.7682e-14	TRUE	2.63752
Cp1002_1935	359.7	113.26	1.67004e-38	TRUE	3.17588
Cp1002_1936	43.55	16.76	6.10714e-05	TRUE	2.59845
Cp1002_1937	27.27	28.86	0.770376	FALSE	0.944906
Cp1002_1938	11.32	17.47	0.426723	FALSE	0.647968
Cp1002_1939	7.26	15.37	0.156717	FALSE	0.472349
Cp1002_1940	63.06	41.65	0.00537254	FALSE	1.51405
Cp1002_1941	13.17	22.45	0.24169	FALSE	0.586637
Cp1002_1944	112.37	140.55	0.478737	FALSE	0.799502
Cp1002_1946	66.89	54.93	0.0676792	FALSE	1.21773
Cp1002_1947	32.29	15.38	0.00340995	FALSE	2.09948
Cp1002_1948	8.03	5.66	0.373397	FALSE	1.41873
Cp1002_1953	692.77	613.86	3.84945e-06	TRUE	1.12855
Cp1002_1954	668.26	582.23	1.46265e-06	TRUE	1.14776
Cp1002_1956	23.71	32.2	0.523224	FALSE	0.736335
Cp1002_1958	118.44	128.74	0.687531	FALSE	0.919994
Cp1002_1960	406.7	365.92	0.000837614	TRUE	1.11145
Cp1002_1962	91.16	161.81	0.000609515	TRUE	0.563377
Cp1002_1963	54.3	65.68	0.760347	FALSE	0.826736
Cp1002_1964	24.55	6.54	0.000240429	TRUE	3.75382
Cp1002_1969	13.99	13.1	0.601969	FALSE	1.06794
Cp1002_1971	109.71	145.43	0.241067	FALSE	0.754384
Cp1002_1972	102.7	196.78	1.33962e-05	TRUE	0.521903
Cp1002_1975	121.09	150.44	0.497347	FALSE	0.804906
Cp1002_1976	44.75	123.37	7.98533e-08	TRUE	0.36273
Cp1002_1977	37.13	59.8	0.0964583	FALSE	0.620903
Cp1002_1980	8.31	18.63	0.0929514	FALSE	0.446055
Cp1002_1981	3.17	3.36	0.922262	FALSE	0.943452
Cp1002_1983	18.98	15.33	0.30881	FALSE	1.2381
Cp1002_1984	70.62	14.83	8.68524e-12	TRUE	4.76197
Cp1002_1986	411.53	331.21	1.71895e-06	TRUE	1.2425
Cp1002_1994	14.41	8.13	0.0997011	FALSE	1.77245
Cp1002_1995	5.1	17.17	0.019414	FALSE	0.29703
Cp1002_1995a	19.71	5.22	0.000971039	TRUE	3.77586
Cp1002_1996	43.4	32.09	0.0591071	FALSE	1.35245
Cp1002_1999	16.12	22.31	0.557103	FALSE	0.722546
Cp1002_2001	1349.15	456.53	5.0472e-129	TRUE	2.95523
Cp1002_2002	1072.94	366.77	7.99825e-102	TRUE	2.92538
Cp1002_2005	60.79	119.34	0.000418155	TRUE	0.509385
Cp1002_2006	14.69	3.89	0.00439899	FALSE	3.77635
Cp1002_2010	33.26	65.81	0.00797729	FALSE	0.505394
Cp1002_2011	3050.98	7257.54	4.28372e-278	TRUE	0.420388
Cp1002_2013	464.31	706.11	1.40658e-06	TRUE	0.65756
Cp1002_2015	48.69	28.32	0.00352297	FALSE	1.71928
Cp1002_2016	132.31	31.12	2.95954e-19	TRUE	4.25161
Cp1002_2017	257.7	28.54	6.74029e-53	TRUE	9.02943
Cp1002_2018	651.23	323.75	1.19257e-36	TRUE	2.01152
Cp1002_2021	388.34	373.09	0.015884	FALSE	1.04087
Cp1002_2023	10.8	11.87	0.924003	FALSE	0.909857
Cp1002_2025	78.63	96.53	0.640917	FALSE	0.814565
Cp1002_2030a	11.28	7.16	0.211284	FALSE	1.57542
Cp1002_2031	85.97	6.5	8.71533e-21	TRUE	13.2262
Cp1002_2032	28.18	44.16	0.185783	FALSE	0.638134
Cp1002_2035	58.9	55.95	0.318714	FALSE	1.05273
Cp1002_2038	483.75	299.53	2.25076e-17	TRUE	1.61503
Cp1002_2039	177.8	148.03	0.00416534	FALSE	1.20111
Cp1002_2040	1540.38	1156.39	1.13598e-27	TRUE	1.33206
Cp1002_2042	66.06	35.34	0.000183924	TRUE	1.86927
Cp1002_2045	34.39	23.34	0.0491444	FALSE	1.47344
Cp1002_2046	3.23	1.14	0.248835	FALSE	2.83333
Cp1002_2047	21.86	10.94	0.021361	FALSE	1.99817
Cp1002_2049	159.19	416.23	6.01632e-21	TRUE	0.382457
Cp1002_2051	11.35	0	0.00037295	TRUE	11,35
Cp1002_2052	27.93	10.43	0.00105965	FALSE	2.67785
Cp1002_2053	64.56	20.33	3.86947e-08	TRUE	3.1756
Cp1002_2054	7.39	0	0.00551324	FALSE	7,39
Cp1002_2055	22.99	17.93	0.221708	FALSE	1.28221
Cp1002_2058	393.36	337.79	0.000105671	TRUE	1.16451
Cp1002_2063	66.53	381.11	5.86445e-47	TRUE	0.174569
Cp1002_2069	700.97	488.43	2.02755e-17	TRUE	1.43515
Cp1002_2070	101.67	179.33	0.000368142	TRUE	0.566944
Cp1002_2071	12.63	2.23	0.00230895	FALSE	5.66368
Cp1002_2072	279.19	309.24	0.695148	FALSE	0.902826
Cp1002_2073	126.61	181.46	0.0494511	FALSE	0.69773
Cp1002_2074	177.13	171.54	0.119455	FALSE	1.03259
Cp1002_2075	146.71	115.62	0.00260487	FALSE	1.2689
Cp1002_2078	184.19	391.18	7.15031e-13	TRUE	0.470857
Cp1002_2079	91.51	131.54	0.0904024	FALSE	0.695682
Cp1002_2089	168.3	163.39	0.134585	FALSE	1.03005
Cp1002_2090	35.95	27	0.0963593	FALSE	1.33148
Cp1002_2091	119.5	126.47	0.54127	FALSE	0.944888
Cp1002_2094	169.67	151.11	0.0249054	FALSE	1.12282
Cp1002_2096	64.97	91.31	0.200983	FALSE	0.711532
Cp1002_2097	31.58	30.7	0.520224	FALSE	1.02866
Cp1002_2098	33.64	29.1	0.268413	FALSE	1.15601
Cp1002_2103	267.82	127.84	3.84814e-17	TRUE	2.09496
Cp1002_2108	277.02	371.63	0.0433593	FALSE	0.745419
cpaE	3.81	1.73	0.294594	FALSE	2.20231
crcB1	4.89	3.45	0.488037	FALSE	1.41739
crcB2	5.06	3.57	0.480585	FALSE	1.41737
crtB	22.12	35.36	0.210352	FALSE	0.625566
crtI2	10.67	15.3	0.567575	FALSE	0.697386
csd	80.47	84.66	0.590102	FALSE	0.950508
csdA	535.28	440.2	2.61394e-07	TRUE	1.21599
cseE	1121.1	569.84	2.54444e-59	TRUE	1.96739
cskE	51.39	60.84	0.855964	FALSE	0.844675
csm	61.19	56.91	0.260226	FALSE	1.07521
cspA	9851.66	7922.38	1.08276e-122	TRUE	1.24352
cspB	416.03	285.96	2.10422e-11	TRUE	1.45485
cstA	16.03	17.86	0.938692	FALSE	0.897536
cstS	18.11	11.69	0.12229	FALSE	1.54919
ctaB	364.93	314.2	0.000213358	TRUE	1.16146
ctaC	1132.5	1578.52	3.10632e-07	TRUE	0.717444
ctaD	332.48	697.52	4.37728e-21	TRUE	0.47666
ctaE	687.34	1204.32	8.43844e-20	TRUE	0.570729
ctaF	998.84	1456.26	2.43525e-09	TRUE	0.685894
ctpA	45.93	23.3	0.000992827	TRUE	1.97124
ctpA	128.3	155.43	0.629706	FALSE	0.825452
cwlM	280.45	200.72	3.14421e-07	TRUE	1.39722
cyaA	34.79	39.17	0.945362	FALSE	0.88818
cydA	9.95	10.92	0.92445	FALSE	0.911172
cydB	15.99	12.09	0.274358	FALSE	1.32258
cydC	10.4	2.28	0.00985501	FALSE	4.5614
cydD	4.3	1.52	0.183744	FALSE	2.82895
cynT	35.75	176	3.52185e-20	TRUE	0.203125
cysA	150.21	237.44	0.00165456	FALSE	0.632623
cysE	106.03	94.38	0.0756349	FALSE	1.12344
cysK	316.94	285.87	0.00350367	FALSE	1.10869
cysQ	114	312.58	1.84887e-17	TRUE	0.364707
cysS	1046.13	1161.16	0.477724	FALSE	0.900935
czcD	294.22	152.1	2.85819e-16	TRUE	1.93439
dacA	49.94	31.81	0.00887026	FALSE	1.56995
daK2	89.39	117.47	0.320373	FALSE	0.76096
dapA	748.51	605.77	2.01919e-10	TRUE	1.23563
dapA1	25.79	17.95	0.102744	FALSE	1.43677
dapB	203.08	245.17	0.569109	FALSE	0.828323
dapC	172.4	120.01	2.46659e-05	TRUE	1.43655
dapD	148.1	126.24	0.0148657	FALSE	1.17316
dapD1	67.54	72.13	0.684227	FALSE	0.936365
dapE	116.66	138.41	0.771188	FALSE	0.842858
dapF	243.22	266.05	0.612964	FALSE	0.914189
dcd	412.22	827.43	6.47894e-22	TRUE	0.498193
dcp	163.5	223.37	0.0823476	FALSE	0.731969
dctA	228.95	305.1	0.0789715	FALSE	0.75041
dcuA	137.89	287.31	2.11305e-09	TRUE	0.479935
dcuB	166.2	594.19	2.12833e-46	TRUE	0.279709
ddl	402.87	393.69	0.025988	FALSE	1.02332
deaD1	2940.43	1689.99	2.20094e-117	TRUE	1.73991
deaD2	84.19	35.46	1.70819e-07	TRUE	2.37422
dedA	26.25	45.38	0.0859455	FALSE	0.578449
def	152.29	142.15	0.0806654	FALSE	1.07133
def1	135.51	247.17	7.89131e-06	TRUE	0.548246
deoA	35.69	28.44	0.148506	FALSE	1.25492
deoC	134.61	136.27	0.313798	FALSE	0.987818
deoC	6.75	8.93	0.774326	FALSE	0.755879
deoD	356.54	83.76	3.97579e-49	TRUE	4.25669
deoR	271.65	330.55	0.449317	FALSE	0.821812
desA3	4.85	2.33	0.260117	FALSE	2.08155
dgoR	9.56	13.49	0.616648	FALSE	0.708673
dgt	73.15	48.5	0.00288076	FALSE	1.50825
dhaK	54.39	131.15	1.22718e-06	TRUE	0.414716
dhaL	76.3	67.9	0.131444	FALSE	1.12371
dinB	82.26	36.77	8.07671e-07	TRUE	2.23715
dinG	54.58	53.95	0.446048	FALSE	1.01168
dipZ	8.92	10.16	0.992415	FALSE	0.877953
dkgA	294.3	539.37	2.72597e-11	TRUE	0.545637
dnaA	153.8	139.47	0.046542	FALSE	1.10275
dnaB	143.6	156.39	0.66986	FALSE	0.918217
dnaE	61.06	70.47	0.959689	FALSE	0.866468
dnaG	163.62	134.51	0.00438268	FALSE	1.21642
dnaJ	912.36	368.95	2.18548e-70	TRUE	2.47286
dnaJ1	296	374.45	0.193801	FALSE	0.790493
dnaK	9929.08	1316.39	0	TRUE	7.54266
dnaN	213.29	192.7	0.017344	FALSE	1.10685
dnaQ1	61.18	90.87	0.110477	FALSE	0.67327
dnaQ2	30.54	48.49	0.149991	FALSE	0.629821
dnaQ3	33.56	34.37	0.647989	FALSE	0.976433
dnaX	186.18	130.12	1.34682e-05	TRUE	1.43083
dnaX	41.57	106.76	2.97243e-06	TRUE	0.389378
doxX	1137.57	782.54	1.85818e-28	TRUE	1.45369
dprE1	196.86	323.05	4.98098e-05	TRUE	0.609379
dps	12818.6	1652.11	0	TRUE	7.75894
dsbA	112.12	122.02	0.702421	FALSE	0.918866
dsbD	79	99.46	0.523161	FALSE	0.794289
dsbG	341.7	477.31	0.00448604	FALSE	0.715887
dtd	43.91	6.83	4.14874e-09	TRUE	6.42899
dtxR	669.1	378.07	4.01954e-29	TRUE	1.76978
dut	83.91	65.64	0.0204515	FALSE	1.27834
dxr	193.54	169.16	0.0103712	FALSE	1.14412
dxs	320.81	392.08	0.3781	FALSE	0.818226
eccC3	8.75	5.4	0.252016	FALSE	1.62037
echA	286.71	586.26	8.33311e-17	TRUE	0.489049
echA6	211.82	185.22	0.00741979	FALSE	1.14361
ectP	136.4	117.76	0.0248834	FALSE	1.15829
efp	616.64	562.99	0.000105903	TRUE	1.09529
embC	77.31	77.83	0.425506	FALSE	0.993319
emrB	52.35	50.47	0.385205	FALSE	1.03725
engA	142.63	215.79	0.00875995	FALSE	0.660967
eno	10221.9	7563.9	1.65469e-185	TRUE	1.3514
entD	155.51	408.8	8.48348e-21	TRUE	0.380406
era	247.53	373.5	0.000630328	TRUE	0.662731
esxT	19.92	10.54	0.0377293	FALSE	1.88994
etfA	375.15	393.3	0.225893	FALSE	0.953852
etfB	352.66	313.39	0.00111195	FALSE	1.12531
ethR	186.42	246.39	0.134489	FALSE	0.756605
eutD	108	139.99	0.326745	FALSE	0.771484
exonA	75.42	67.65	0.145575	FALSE	1.11486
fadD15	137.71	104.61	0.00149581	FALSE	1.31641
fadD32	204.92	236.49	0.926587	FALSE	0.866506
fadF	17.51	31.47	0.121278	FALSE	0.556403
fagA	31.07	46.81	0.228701	FALSE	0.663747
fagB	19.35	20.48	0.805991	FALSE	0.944824
fagC	18.79	24	0.719188	FALSE	0.782917
fagD	3911.07	1525.79	0	TRUE	2.56331
fas	40.32	38.69	0.434183	FALSE	1.04213
fbaA	2885.25	3877.93	3.84489e-11	TRUE	0.744018
fdxA	160.78	158.94	0.191184	FALSE	1.01158
fecB	2.81	1.79	0.534798	FALSE	1.56983
fecB	1502.23	2862.9	6.01463e-61	TRUE	0.524723
fecC	151.21	154.41	0.320266	FALSE	0.979276
fecCD	214.04	172.35	0.000570258	TRUE	1.24189
fecD	9.99	5.29	0.141503	FALSE	1.88847
fecE	171.68	264.27	0.00216221	FALSE	0.649639
fepC1	203.89	594.62	4.09725e-35	TRUE	0.342891
ffh	199.16	237.03	0.679698	FALSE	0.840231
fhs	160.09	185.62	0.900502	FALSE	0.862461
fhuC	174.02	184.17	0.460994	FALSE	0.944888
fhuD	468.21	329.42	9.05619e-12	TRUE	1.42132
fhuG	94.46	83.3	0.0827074	FALSE	1.13397
fkbP	209.13	308.87	0.00393578	FALSE	0.677081
flaR	22.52	16.31	0.156564	FALSE	1.38075
fmt	183.7	146.44	0.0010568	FALSE	1.25444
fmu	211.39	121.28	6.31633e-10	TRUE	1.74299
folA	126.63	70.95	8.66176e-07	TRUE	1.78478
folB	160.78	190.73	0.733745	FALSE	0.842972
folC	368.1	339.73	0.00425137	FALSE	1.08351
folD	1311.65	1665.07	0.00459498	FALSE	0.787745
folE	234.1	199.26	0.00209681	FALSE	1.17485
folK	202.07	160.39	0.00051634	TRUE	1.25987
folP	137.52	145.54	0.512209	FALSE	0.944895
folP1	106.92	113.91	0.59651	FALSE	0.938636
frr	1039.12	968.65	4.36702e-06	TRUE	1.07275
fruA	321.74	1097.75	2.25924e-79	TRUE	0.29309
fruK	174.68	268.52	0.00208145	FALSE	0.650529
ftn	141	77.46	1.10468e-07	TRUE	1.82029
ftsE	171	199.93	0.833855	FALSE	0.855299
ftsH	178.31	199.69	0.836106	FALSE	0.892934
ftsI	187.84	142.2	0.000186394	TRUE	1.32096
ftsK	261.41	403.23	0.000137156	TRUE	0.64829
ftsQ	338.65	279.66	5.16747e-05	TRUE	1.21093
ftsW	71.97	89.15	0.614216	FALSE	0.807291
ftsW1	321.5	338.43	0.284705	FALSE	0.949975
ftsX	257.59	309.49	0.559595	FALSE	0.832305
ftsY	385.48	545.88	0.00121135	FALSE	0.706163
ftsZ	514.59	1110.7	4.20471e-35	TRUE	0.463302
fumC	589.06	824.58	0.000161144	TRUE	0.714376
furB	398.31	589.03	6.31203e-05	TRUE	0.676213
fusA	1927.25	2881.94	3.08348e-20	TRUE	0.668734
fxsA	488.84	325.86	2.17867e-14	TRUE	1.50015
gabD	870.72	557.45	1.99837e-27	TRUE	1.56197
galE	539.58	398.22	2.36019e-11	TRUE	1.35498
galK	41.77	52.47	0.65046	FALSE	0.796074
galT	35.27	50.13	0.319021	FALSE	0.703571
galU	532.25	955.86	1.47103e-17	TRUE	0.556828
gap	3060.28	4315.74	3.68471e-19	TRUE	0.709097
gapA	77.35	66.9	0.0931242	FALSE	1.1562
gatA	244.79	221.43	0.0111942	FALSE	1.1055
gatB	791.29	1131.59	1.15771e-06	TRUE	0.699273
gatC	87.91	206.3	3.57089e-09	TRUE	0.426127
gatR	370.23	720.89	1.13131e-17	TRUE	0.513573
gbsA	46.63	66.33	0.250026	FALSE	0.703
gca	47.32	66.07	0.2915	FALSE	0.71621
gcp	146.85	128.38	0.0256842	FALSE	1.14387
gcvH	49.36	165.94	3.8721e-13	TRUE	0.297457
gcvP	81.64	137.2	0.00509286	FALSE	0.595044
gcvT	63.42	46.67	0.0212378	FALSE	1.3589
gdh	221.9	62.24	3.89782e-27	TRUE	3.56523
gidB	638.77	388.45	1.75239e-23	TRUE	1.64441
glbO	7.15	1.51	0.0301584	FALSE	4.7351
glcT	206.47	459.44	1.37179e-16	TRUE	0.449395
gldA	166.8	269.44	0.000375509	TRUE	0.619062
glf	304.63	412.31	0.024996	FALSE	0.738837
glfT1	160.49	167.16	0.395416	FALSE	0.960098
glfT1	37.35	51.56	0.378226	FALSE	0.724399
glgA	102.5	130.28	0.422884	FALSE	0.786767
glgB	174.51	142.5	0.00272272	FALSE	1.22463
glgC	412.4	541.06	0.034973	FALSE	0.762208
glgE	117.85	103.42	0.0485922	FALSE	1.13953
glgP	71.83	67.63	0.24969	FALSE	1.0621
glgX	125.02	97.77	0.0046343	FALSE	1.27872
glgX	0	1.91	0.616444	FALSE	0
glk	60.66	84.14	0.248931	FALSE	0.720941
glmM	428.08	663.19	7.18213e-07	TRUE	0.645486
glmS	214.72	221.56	0.280768	FALSE	0.969128
glmU	146.22	196.99	0.131501	FALSE	0.742271
glnA	135.67	73.65	1.31986e-07	TRUE	1.84209
glnA2	243.43	265.86	0.600502	FALSE	0.915632
glnB	609.91	820.89	0.00219689	FALSE	0.742986
glnD	125.27	120.36	0.171025	FALSE	1.04079
glnE	134.62	100.52	0.00112421	FALSE	1.33924
glnH	17.94	23.88	0.625614	FALSE	0.751256
gloB1	136.29	140.51	0.386324	FALSE	0.969967
glpD	576.53	427.83	8.50112e-12	TRUE	1.34757
glpF	77.67	43.79	0.000130592	TRUE	1.77369
glpK	102.46	62.18	6.08195e-05	TRUE	1.6478
glpQ	38.89	22.2	0.0076404	FALSE	1.7518
glpQ	24.19	61.94	0.000387179	TRUE	0.390539
glpR	638.02	954.79	1.07052e-07	TRUE	0.668231
glpT	53.05	32.75	0.00481335	FALSE	1.61985
glpT1	25.41	76.33	5.74778e-06	TRUE	0.332897
glpX	258.97	148.21	6.73064e-12	TRUE	1.74732
gltA	370.23	161.5	1.34697e-26	TRUE	2.29245
gltT	285.5	257.23	0.00538456	FALSE	1.1099
gltX	101.32	69.86	0.00101022	FALSE	1.45033
gltX1	668.71	476.33	1.59156e-15	TRUE	1.40388
gluA	11.84	12.53	0.847435	FALSE	0.944932
gluB	23.57	18.2	0.205386	FALSE	1.29505
gluC	26.17	4.33	7.97335e-06	TRUE	6.04388
gluD	8.38	6.97	0.532761	FALSE	1.2023
glxK	21.7	55.42	0.000813826	TRUE	0.391555
glxR	356.5	1805.58	1.04355e-195	TRUE	0.197443
glyA	482.15	937.1	2.22467e-22	TRUE	0.514513
glyS	465.05	1058.35	4.43715e-38	TRUE	0.43941
gmk	2086.45	1959.34	3.19625e-10	TRUE	1.06487
gnd	686.83	817.3	0.444971	FALSE	0.840365
gntP	38.83	34.25	0.266309	FALSE	1.13372
gpmA	2925.67	2125.92	4.55156e-58	TRUE	1.37619
gpmB	259.78	197.41	1.31101e-05	TRUE	1.31594
gpmB	353.35	292.91	4.30339e-05	TRUE	1.20634
gppA1	225.27	201.73	0.0113626	FALSE	1.11669
gppA2	346.35	329.89	0.0170868	FALSE	1.0499
gpsA	51.74	76.11	0.158529	FALSE	0.679806
greA	156.37	256.79	0.000291066	TRUE	0.608941
groEL	6234.36	8094.54	3.44136e-14	TRUE	0.770193
groEL1	6401.19	5574.39	1.13059e-50	TRUE	1.14832
groES	4742.62	11842.3	0	TRUE	0.400482
grpE	3227.37	596.46	0	TRUE	5.41087
gspE	4.99	2.64	0.298317	FALSE	1.89015
gspF	10.8	8.58	0.423215	FALSE	1.25874
guaA	1267.98	1059.1	3.35507e-14	TRUE	1.19722
guaB	156.99	243.94	0.00242271	FALSE	0.64356
guaB2	321.48	397.97	0.290564	FALSE	0.8078
gyrA	612.45	523.68	9.3224e-07	TRUE	1.16951
gyrB	985.3	984.05	0.00254648	FALSE	1.00127
helY	132.06	81.09	7.43088e-06	TRUE	1.62856
helZ	108.52	63.76	1.6909e-05	TRUE	1.70201
hemA	323.53	581.55	2.66655e-11	TRUE	0.556324
hemB	151.61	163.99	0.618472	FALSE	0.924508
hemC	232.05	163.5	1.67795e-06	TRUE	1.41927
hemD	101.79	79.56	0.0105235	FALSE	1.27941
hemE	259.28	221.12	0.00129184	FALSE	1.17258
hemH	185.3	302.3	0.000110694	TRUE	0.612967
hemK	328.6	110.36	4.86377e-33	TRUE	2.97753
hemL	228.81	408.07	3.89559e-08	TRUE	0.560713
hemN	141.07	134.88	0.135817	FALSE	1.04589
hemY	221.33	104.68	1.21182e-14	TRUE	2.11435
hflX	201.66	249.66	0.402126	FALSE	0.807739
hisA	303.66	353.18	0.832022	FALSE	0.859788
hisB	96.87	183.56	3.69682e-05	TRUE	0.527729
hisC	53.37	112.96	0.000124	TRUE	0.472468
hisD	76.27	272.2	4.10128e-22	TRUE	0.280198
hisE	240.49	500.02	3.34537e-15	TRUE	0.480961
hisF	110.25	80.03	0.00180276	FALSE	1.37761
hisG	222.48	225.62	0.201616	FALSE	0.986083
hisH	383.44	1082.14	3.13422e-59	TRUE	0.354335
hisI	119.61	139.91	0.857824	FALSE	0.854907
hisN	204.69	130.42	1.18242e-07	TRUE	1.56947
hisS	319.8	367.43	0.954816	FALSE	0.87037
hlyD	28.89	35.14	0.806401	FALSE	0.82214
hmuO	271.69	122.83	6.47969e-19	TRUE	2.21192
hmuT	70.76	112.05	0.0298552	FALSE	0.631504
hmuU	33.73	46.17	0.424907	FALSE	0.730561
hmuV	25.33	67.01	0.00013935	TRUE	0.378003
holA	30.34	17.91	0.0237372	FALSE	1.69403
hpaF	26.37	15.74	0.0376499	FALSE	1.67535
hpt	186.32	239.07	0.237798	FALSE	0.779353
hrcA	219.22	184.46	0.00204422	FALSE	1.18844
hrpA	28.8	16.36	0.0209495	FALSE	1.76039
hrpB	15.55	14.52	0.577398	FALSE	1.07094
hspR	279.53	260.33	0.0167716	FALSE	1.07375
htaA	28.27	37.97	0.515515	FALSE	0.744535
htaB	4.46	3.54	0.605985	FALSE	1.25989
htaC	108.79	91.58	0.0300527	FALSE	1.18792
htrA2	124.39	76	1.19612e-05	TRUE	1.63671
icd	97.33	41.42	2.43134e-08	TRUE	2.34983
idi	19.92	54.82	0.000353908	TRUE	0.363371
idnD	37.46	36.64	0.49969	FALSE	1.02238
idnK	58.24	22.96	5.10188e-06	TRUE	2.53659
idnO	38.95	38.85	0.544999	FALSE	1.00257
idsA	71.3	109.67	0.0487293	FALSE	0.650132
ileS	302.71	365.16	0.493459	FALSE	0.828979
ilvA	49.94	57.41	0.979826	FALSE	0.869883
ilvB1	73.75	26.36	4.53743e-08	TRUE	2.7978
ilvC	664.91	731.25	0.461139	FALSE	0.909279
ilvE	1360.99	837.11	9.34195e-47	TRUE	1.62582
ilvH	17.32	24.06	0.534561	FALSE	0.719867
impA	66.02	39.49	0.0010377	FALSE	1.67182
impA	239.98	356.1	0.00163779	FALSE	0.673912
infA	4591.28	2050.12	8.73147e-299	TRUE	2.23952
infB	1200.21	736.16	9.76217e-42	TRUE	1.63037
infC	1776.05	1024.28	5.06423e-71	TRUE	1.73395
ino1	54.84	25.19	8.21126e-05	TRUE	2.17705
ispB	156.44	239.6	0.0040488	FALSE	0.652922
ispD	98.21	136.17	0.143234	FALSE	0.721231
ispE	26.92	45.22	0.108196	FALSE	0.595312
ispF	62.04	66.89	0.7364	FALSE	0.927493
ispG	476.81	481.86	0.0546104	FALSE	0.98952
ispH	49.83	70.13	0.259367	FALSE	0.710538
iunH2	113.16	126.35	0.851019	FALSE	0.895607
katA	1400.79	329.96	3.50787e-187	TRUE	4.24533
ksgA	32.18	64.71	0.00698809	FALSE	0.497296
kstR	18.64	11.83	0.107995	FALSE	1.57566
lcfA1	26.99	19.86	0.132817	FALSE	1.35901
lcfA2	36.61	58.98	0.0985052	FALSE	0.620719
ldh	2595.97	3163.16	0.0166443	FALSE	0.820689
ldh	85.77	141.4	0.00663321	FALSE	0.606577
lepA	209.48	241.96	0.918524	FALSE	0.865763
lepB	57.84	95.46	0.0253111	FALSE	0.605908
leuA	24.4	21.63	0.386881	FALSE	1.12806
leuB	155.34	125.34	0.00350655	FALSE	1.23935
leuC	19.78	10.26	0.0345747	FALSE	1.92788
leuD	22.82	7.04	0.00095673	TRUE	3.24148
leuS	734.8	902.31	0.152238	FALSE	0.814354
levD	61.88	55.15	0.176748	FALSE	1.12203
lexA	96.82	94.9	0.284093	FALSE	1.02023
lgt	95.2	84.29	0.0860077	FALSE	1.12943
lhr	36.56	40.15	0.857949	FALSE	0.910585
ligA	380.76	412.1	0.43483	FALSE	0.92395
lipA	338.92	533.8	3.02456e-06	TRUE	0.634919
lipB	5.2	4.72	0.715446	FALSE	1.10169
lipT	65.55	70.11	0.695015	FALSE	0.934959
lipY	1.35	2.86	0.540889	FALSE	0.472028
lmrB	21.97	29.36	0.579201	FALSE	0.748297
lnt	199.1	208.06	0.3607	FALSE	0.956935
lon	26.07	27.03	0.719799	FALSE	0.964484
lpd	2008.32	1958.86	4.85353e-07	TRUE	1.02525
lpdA	203.34	213.98	0.39315	FALSE	0.950276
lppL	188.38	249.36	0.128278	FALSE	0.755454
lpqB	108.04	49.98	3.91931e-08	TRUE	2.16166
lpqC	197.19	243.3	0.428201	FALSE	0.810481
lpqE	190.21	407.77	1.16435e-13	TRUE	0.466464
lpqU	145.11	205.01	0.0497248	FALSE	0.707819
lpqW	311.63	350.39	0.823956	FALSE	0.88938
lspA	62.09	211.98	1.1232e-16	TRUE	0.292905
ltbR	37.15	27.03	0.0713318	FALSE	1.3744
lutA	411.02	673.29	5.5179e-09	TRUE	0.610465
lutB	815.32	762.8	6.35086e-05	TRUE	1.06885
lutP	777.35	996.78	0.0164845	FALSE	0.779861
lysA	345.04	181.24	2.92302e-18	TRUE	1.90377
lysA	3.31	4.81	0.735142	FALSE	0.68815
lysC	146.2	122.01	0.00986901	FALSE	1.19826
lysE	678.52	29.24	4.45078e-167	TRUE	23.2052
lysG	11.35	6.01	0.117081	FALSE	1.88852
lysI	17.33	13.96	0.327441	FALSE	1.2414
lysR	91.22	122.17	0.251575	FALSE	0.746664
lysR1	1503.64	214.62	2.65407e-270	TRUE	7.00606
lysS	540.92	667.18	0.191398	FALSE	0.810756
lysS1	130.96	139.69	0.564491	FALSE	0.937504
lytR	92.75	118.62	0.418833	FALSE	0.781909
lytR	25.91	44.26	0.0985969	FALSE	0.585404
macB	34.01	35.53	0.704726	FALSE	0.957219
maf	100.78	142.52	0.100329	FALSE	0.707129
malE	32.59	31.27	0.481803	FALSE	1.04221
malE	2295.12	2731.99	0.158784	FALSE	0.840091
malF	518.72	308.08	1.69503e-20	TRUE	1.68372
malF	33.63	38.87	0.965065	FALSE	0.865192
malG	291.16	214.01	7.48818e-07	TRUE	1.3605
malG	13.43	14.92	0.937791	FALSE	0.900134
malK	184.32	314.3	1.16339e-05	TRUE	0.586446
malL	91.71	94.45	0.472984	FALSE	0.97099
malQ	98.91	97.06	0.282406	FALSE	1.01906
manA	327.99	188.45	1.49688e-14	TRUE	1.74046
manB	57.17	49.37	0.146785	FALSE	1.15799
manB	694.58	738.96	0.168915	FALSE	0.939943
manC	284.79	212.4	2.0351e-06	TRUE	1.34082
manP	261.31	173.94	2.17066e-08	TRUE	1.5023
mapB	392.16	506.82	0.0682254	FALSE	0.773766
marR	272.17	67.02	1.3202e-36	TRUE	4.06103
marR1	12.96	21.19	0.303374	FALSE	0.611609
marR2	321.06	312.81	0.043017	FALSE	1.02637
marR3	619.01	761.93	0.174216	FALSE	0.812424
mas	187.84	198.8	0.443831	FALSE	0.944869
mazG	12.25	7.41	0.163816	FALSE	1.65317
mca	223.86	233.58	0.324589	FALSE	0.958387
mcbR	124.56	134.63	0.647405	FALSE	0.925202
mdh	1325.3	3183.41	1.89512e-125	TRUE	0.416315
menA	139.18	80.1	5.8046e-07	TRUE	1.73758
menB	125.24	121.5	0.194955	FALSE	1.03078
menC	289.59	92.8	8.79931e-31	TRUE	3.12058
menD	220.01	162.84	2.22454e-05	TRUE	1.35108
menE	158.89	302.58	9.16203e-08	TRUE	0.525117
menF	34.14	17.54	0.00505863	FALSE	1.94641
merR2	278.31	819.67	1.71353e-48	TRUE	0.339539
merR3	449.08	836.51	1.26573e-17	TRUE	0.53685
metF	12.95	12.57	0.677818	FALSE	1.03023
metG	336.86	397.71	0.669196	FALSE	0.846999
metH	34.96	41.62	0.861642	FALSE	0.839981
metI	45.58	39.47	0.199228	FALSE	1.1548
metK	304.68	262.98	0.000792071	TRUE	1.15857
metN	15.93	13.95	0.465129	FALSE	1.14194
metQ	17.03	15.94	0.564218	FALSE	1.06838
metQ1	19.37	30.07	0.288367	FALSE	0.644164
mfd	78.02	73.33	0.226318	FALSE	1.06396
mgtE1	30.06	7.31	2.43829e-05	TRUE	4.11218
mgtE2	537.95	357.32	7.62484e-16	TRUE	1.50551
mhpC	18.36	16.19	0.444204	FALSE	1.13403
mhpD	554.11	362.13	4.84787e-17	TRUE	1.53014
mhqP	162.86	109.16	1.24164e-05	TRUE	1.49194
miaA	69.36	134.58	0.000236511	TRUE	0.515381
miaB	225.62	170.39	3.84141e-05	TRUE	1.32414
mihF	1489.6	1310.36	3.48937e-12	TRUE	1.13679
mmpL	115.58	126.62	0.736072	FALSE	0.91281
mmpL11	203.28	214.39	0.405598	FALSE	0.948179
mmsB	14.77	26.29	0.164767	FALSE	0.561811
mnmA	225.44	104.15	1.92228e-15	TRUE	2.16457
mntB	29.53	9.87	0.000319477	TRUE	2.99189
mntB	53.31	32.66	0.00429401	FALSE	1.63227
mntB	58.82	69.62	0.84707	FALSE	0.844872
mntC	19.33	14.11	0.196169	FALSE	1.36995
mntC	42.68	41.48	0.454069	FALSE	1.02893
mntD	50.64	29.36	0.00281226	FALSE	1.7248
mntD	41.55	26.38	0.0164681	FALSE	1.57506
mntD	28.67	25.62	0.362683	FALSE	1.11905
mntR	661.62	713.17	0.269568	FALSE	0.927717
moaB	781.91	903.82	0.831284	FALSE	0.865117
moeA	534.78	888.64	3.88793e-12	TRUE	0.601796
mprA	235.28	184.05	0.000103697	TRUE	1.27835
mprA	55.22	51.67	0.298448	FALSE	1.06871
mptA	19.45	16.55	0.374813	FALSE	1.17523
mqo	939.79	1512.31	7.10544e-17	TRUE	0.621427
mraW	931.63	1301.85	2.56109e-06	TRUE	0.71562
mraY	364.36	446.64	0.325793	FALSE	0.81578
mraZ	4092.92	1478.28	0	TRUE	2.7687
mrp	237.42	208.61	0.00531933	FALSE	1.1381
mrpA	54.66	53.28	0.405111	FALSE	1.0259
mrpA1	24.07	30.4	0.715586	FALSE	0.791776
mrpC	33.34	32.67	0.528946	FALSE	1.02051
mrpC1	18.61	12.31	0.131375	FALSE	1.51178
mrpD	48.59	52.58	0.779616	FALSE	0.924116
mrpD1	27.24	33.09	0.815878	FALSE	0.823209
mrpE	88.5	78.05	0.0931329	FALSE	1.13389
mrpE1	27.22	31.11	0.997144	FALSE	0.87496
mrpF	54.92	46.94	0.141416	FALSE	1.17
mrpF1	20.58	32.67	0.237598	FALSE	0.629936
mrpG	76.37	59.65	0.0264566	FALSE	1.2803
mrpG1	20.18	16.43	0.30425	FALSE	1.22824
mrsA	131.51	96.02	0.000751968	TRUE	1.36961
mscL	1350.83	974.16	1.7663e-28	TRUE	1.38666
mscS	6.63	12.28	0.305535	FALSE	0.539902
mshA	370.59	219.71	3.80468e-15	TRUE	1.68672
mshB	350.2	238.79	4.66903e-10	TRUE	1.46656
mshC	55.69	86.03	0.0768654	FALSE	0.647332
mshD	19.46	20.59	0.804702	FALSE	0.945119
mshD	13.62	18.02	0.683652	FALSE	0.755827
msrB	710.86	43.4	1.92916e-166	TRUE	16.3793
mtrA	803.83	567.43	6.40625e-19	TRUE	1.41662
mtrB	156.32	83.7	9.02055e-09	TRUE	1.86762
mtrB	367.89	211.55	4.15312e-16	TRUE	1.73902
mug	28.27	30.85	0.855975	FALSE	0.91637
murA	292.77	208.14	1.21349e-07	TRUE	1.4066
murB	76.88	95.97	0.566897	FALSE	0.801084
murC	302.12	294.86	0.0520314	FALSE	1.02462
murD	125.82	129.48	0.397256	FALSE	0.971733
murD	380.24	468.91	0.274574	FALSE	0.810902
murE	217.75	251.69	0.910852	FALSE	0.865152
murF	344.14	358.07	0.208376	FALSE	0.961097
murG	385.43	497.16	0.0753589	FALSE	0.775263
murI	120.67	63.85	3.15412e-07	TRUE	1.8899
mutA	698.9	1378.91	1.12692e-33	TRUE	0.50685
mutM1	295.33	359.68	0.423569	FALSE	0.821091
mutM2	87.66	21.09	4.56319e-13	TRUE	4.15647
mutT	208.35	343.14	2.45661e-05	TRUE	0.607187
mutT1	26.13	6.15	6.74124e-05	TRUE	4.24878
mutT2	25.79	24.33	0.494561	FALSE	1.06001
mutY	6.02	5.1	0.616716	FALSE	1.18039
mycB	49.86	48.58	0.425329	FALSE	1.02635
mycP	9.14	2.15	0.0183992	FALSE	4.25116
nadD	91.5	103.18	0.920075	FALSE	0.8868
nadE	52.06	50.8	0.419512	FALSE	1.0248
nagA	23.66	31.44	0.579752	FALSE	0.752545
nagA1	45.85	89.81	0.00228938	FALSE	0.510522
nagB	116.69	161.61	0.112778	FALSE	0.722047
nagD	655.49	378.89	3.80528e-27	TRUE	1.73003
nanE	65.96	123.23	0.000977097	TRUE	0.535259
nanH	290.76	404.97	0.00984689	FALSE	0.717979
nanK	34.39	123.47	6.3217e-11	TRUE	0.278529
nanL	54.12	63.07	0.920146	FALSE	0.858094
ndh	685.05	674.69	0.00569106	FALSE	1.01536
ndk	187.28	378.01	5.47719e-11	TRUE	0.495437
nei	34.86	44.13	0.653395	FALSE	0.789939
nemA	65.39	47.06	0.014539	FALSE	1.3895
nifS	192.26	208.75	0.600737	FALSE	0.921006
nifU	655.49	429.44	9.76489e-20	TRUE	1.52638
nirC	20.07	25.17	0.757726	FALSE	0.797378
nodI	78.08	116.19	0.0692246	FALSE	0.672003
norB	1593	1408.72	1.67416e-12	TRUE	1.13081
norM	48.89	38.15	0.0751126	FALSE	1.28152
norM	10.69	11.31	0.854471	FALSE	0.945181
noxC	41.09	83.93	0.00166139	FALSE	0.489575
nrdD	43.77	33.09	0.070446	FALSE	1.32276
nrdE	198.21	196	0.14749	FALSE	1.01128
nrdF2	236.81	501.84	5.2924e-16	TRUE	0.471883
nrdG	43.42	13.51	5.73118e-06	TRUE	3.21392
nrdH	516.23	325.26	1.2445e-17	TRUE	1.58713
nrdI	11.87	0	0.000264194	TRUE	11,87
nrdI	125.71	101.82	0.00932133	FALSE	1.23463
nrdR	283.39	488.99	1.96956e-08	TRUE	0.579542
nrfA	204.7	143.33	5.40005e-06	TRUE	1.42817
nrfC	183.82	228.79	0.392542	FALSE	0.803444
nth	95.38	108.31	0.957958	FALSE	0.88062
nudC	123.44	56.76	3.56277e-09	TRUE	2.17477
nudF	346.85	237.31	7.06975e-10	TRUE	1.46159
nudL	126.22	150.37	0.736104	FALSE	0.839396
nusA	254.21	179.16	5.44514e-07	TRUE	1.4189
nusB	732.11	870.59	0.438399	FALSE	0.840935
nusG	174.63	656.22	3.86469e-54	TRUE	0.266115
oatA	73.85	107.12	0.112966	FALSE	0.689414
obgE	230.7	114.09	3.95518e-14	TRUE	2.02209
odhA	318.95	280.29	0.00124368	FALSE	1.13793
odhI	204.19	868.52	3.60576e-81	TRUE	0.235101
ogt	83.02	30.65	1.29733e-08	TRUE	2.70865
oppA1	29.04	24.38	0.258512	FALSE	1.19114
oppA2	188.75	219.15	0.881068	FALSE	0.861282
oppA3	363.91	584.09	2.62679e-07	TRUE	0.623038
oppA4	310.2	256.18	0.000107283	TRUE	1.21087
oppA5	36.07	47.43	0.526004	FALSE	0.760489
oppA7	148.86	621.36	1.69978e-57	TRUE	0.239571
oppB1	7.99	42.3	3.3141e-06	TRUE	0.188889
oppB2	99.22	77.05	0.0103335	FALSE	1.28774
oppB4	56.78	81.37	0.188504	FALSE	0.6978
oppB5	13.54	13.13	0.669238	FALSE	1.03123
oppB6	50.6	157.58	2.09083e-11	TRUE	0.321107
oppC1	3.78	23.42	0.000244147	TRUE	0.161401
oppC2	45.56	20.66	0.000285187	TRUE	2.20523
oppC3	59.11	52.65	0.18577	FALSE	1.1227
oppC4	81.29	145.9	0.000876599	TRUE	0.557162
oppCD1	20.15	12.24	0.0757594	FALSE	1.64624
oppCD2	40.63	79.26	0.00442398	FALSE	0.512617
oppD1	100.46	60.57	6.21269e-05	TRUE	1.65858
oppD2	66.34	102.83	0.0506549	FALSE	0.645142
oppD3	13.5	21.43	0.338863	FALSE	0.629958
oppDF1	6.78	11.76	0.378619	FALSE	0.576531
oppDF2	126.55	128.96	0.354759	FALSE	0.981312
oppF	89.6	95.54	0.632022	FALSE	0.937827
opt	22.49	54.52	0.00165559	FALSE	0.412509
opuAC	230.26	341.43	0.00210137	FALSE	0.674399
opuBA	130.97	129.24	0.232638	FALSE	1.01339
opuBB	61.86	54.71	0.164671	FALSE	1.13069
opuBD	64.19	59.55	0.243444	FALSE	1.07792
orn	130.25	545.97	5.95402e-51	TRUE	0.238566
otsA	117.24	160.34	0.138824	FALSE	0.731196
otsB	34.83	36.86	0.741429	FALSE	0.944927
oxaA	94.99	113.87	0.735609	FALSE	0.834197
pabB	47.47	56.6	0.832897	FALSE	0.838693
pabC	68.55	96.51	0.185086	FALSE	0.710289
pac2	729.74	404.62	6.13502e-33	TRUE	1.80352
padR	322.54	31.2	1.0809e-68	TRUE	10.3378
padR1	21.4	26.43	0.791452	FALSE	0.809686
pafA	102.5	86.05	0.0337523	FALSE	1.19117
pafA1	67.8	43.44	0.00250111	FALSE	1.56077
pafB	173.84	132.27	0.000377695	TRUE	1.31428
pafC	244.04	147.15	4.34162e-10	TRUE	1.65844
panC	208.28	66.66	1.25809e-22	TRUE	3.12451
panE	52.69	80.63	0.0963561	FALSE	0.653479
parA	259.71	413.78	2.17215e-05	TRUE	0.627652
parB	373.5	381.73	0.12094	FALSE	0.97844
pat	91.46	115.81	0.46587	FALSE	0.789742
pbp1A	163.68	217.42	0.146285	FALSE	0.752829
pbp4	78.71	82.79	0.593241	FALSE	0.950719
pbpA	111.91	129.42	0.932825	FALSE	0.864704
pbpB	67.24	40.34	0.000975531	TRUE	1.66683
pbpB	68.93	99.75	0.129691	FALSE	0.691028
pbuX	110.93	77.19	0.000710328	TRUE	1.4371
pbuX	12.05	8.4	0.266028	FALSE	1.43452
pccB1	156.3	241.2	0.00314734	FALSE	0.64801
pccB2	6.54	5.1	0.514445	FALSE	1.28235
pckG	1151.2	1744.94	6.15038e-14	TRUE	0.659736
pcrA	29.55	17.9	0.0308889	FALSE	1.65084
pcsA	154.84	68.15	7.19427e-12	TRUE	2.27205
pdxR	15.71	3.84	0.00232797	FALSE	4.09115
pdxS	23.72	29.07	0.802706	FALSE	0.815961
pdxT	10.9	24.12	0.0600132	FALSE	0.451907
pdxY	154.77	123.19	0.00254846	FALSE	1.25635
pepB	215.04	361.16	5.66842e-06	TRUE	0.595415
pepC1	26.32	21.92	0.270739	FALSE	1.20073
pepC2	65.88	75.86	0.968948	FALSE	0.868442
pepD	401.47	156.62	1.68933e-33	TRUE	2.56334
pepE	171.21	145.79	0.00860847	FALSE	1.17436
pepO	207.69	134.68	2.02178e-07	TRUE	1.5421
pfkA	6478.48	6187.13	1.96254e-24	TRUE	1.04709
pfl	2180.51	2553.07	0.424006	FALSE	0.854074
pflA	410.09	189.32	7.80648e-27	TRUE	2.16612
pflB	1847.11	2291.7	0.00909077	FALSE	0.806
pfoS	2.1	3.89	0.564073	FALSE	0.539846
pgi	204.71	205.08	0.178662	FALSE	0.998196
pgk	1786.36	1451.45	2.32199e-22	TRUE	1.23074
pgl	158.84	76.94	1.58615e-10	TRUE	2.06447
pgm1	33.61	36.3	0.80982	FALSE	0.925895
pgmB	21.93	36.61	0.154383	FALSE	0.599017
pgp	145.47	83.89	3.45447e-07	TRUE	1.73406
pgpB	32.87	24.27	0.0995072	FALSE	1.35435
pgsA	147.38	180.11	0.550663	FALSE	0.818278
pgsA1	105.94	102.11	0.216075	FALSE	1.03751
pheA	8.32	29.36	0.00161846	FALSE	0.283379
pheS	206.44	212.85	0.286701	FALSE	0.969885
pheT	346.82	350.71	0.10286	FALSE	0.988908
phnA	75.49	84.51	0.891073	FALSE	0.893267
phoH	523.42	317.36	1.13729e-19	TRUE	1.64929
phoU	223.84	138.19	6.98572e-09	TRUE	1.6198
phuC	24.05	5.4	9.97748e-05	TRUE	4.4537
phzF	32.93	21.78	0.0447235	FALSE	1.51194
pimA	149.52	122.6	0.00608288	FALSE	1.21958
pimB	65.08	56.25	0.122677	FALSE	1.15698
pimT	154.39	127.16	0.00590011	FALSE	1.21414
pip	229.15	176.05	6.47965e-05	TRUE	1.30162
pitB	57.41	108.18	0.00171033	FALSE	0.53069
piuB	111.69	44.22	3.0325e-10	TRUE	2.52578
pknA	56.52	63.33	0.909538	FALSE	0.892468
pknB	119.97	71.83	1.00447e-05	TRUE	1.67019
pknD	29.44	109.38	3.34578e-10	TRUE	0.269153
pknG	56.43	73.47	0.46243	FALSE	0.768069
pknL	69.39	68.96	0.407321	FALSE	1.00624
pld	13.99	2.57	0.00152218	FALSE	5.44358
pldB1	13.15	13.92	0.839849	FALSE	0.944684
plsC	498.65	1208.81	1.11093e-49	TRUE	0.412513
plsC1	902.67	637.34	4.87536e-21	TRUE	1.41631
pmmB	9.79	10.36	0.861033	FALSE	0.944981
pncB	165.37	210.02	0.312494	FALSE	0.787401
pnp	1212.46	1165.49	2.13777e-05	TRUE	1.0403
pnuC	33.98	19.24	0.0118178	FALSE	1.76611
polA	308.48	229.94	7.44708e-07	TRUE	1.34157
porH	2176.79	4591.21	2.24226e-131	TRUE	0.474121
potA	20.28	14.12	0.148171	FALSE	1.43626
potA	5.06	9.18	0.394079	FALSE	0.551198
potC	17.25	17.12	0.676715	FALSE	1.00759
potD	57.19	56.97	0.459262	FALSE	1.00386
ppa	579.52	684.37	0.572198	FALSE	0.846793
ppc	504.07	448.7	0.000107106	TRUE	1.1234
ppgk	163.42	238	0.0163769	FALSE	0.686639
ppiA	313.88	1131.65	1.24014e-87	TRUE	0.277365
ppiB	51.26	178.73	1.17402e-14	TRUE	0.286801
ppm1	452.72	1049.89	1.95854e-39	TRUE	0.431207
ppnk	136.37	113.97	0.0130772	FALSE	1.19654
ppsA	324.26	304.32	0.0129768	FALSE	1.06552
pqqE	290.67	276.43	0.0276508	FALSE	1.05151
prfA	1199.31	577.39	5.80665e-70	TRUE	2.07712
prfB	238.82	389.93	1.08305e-05	TRUE	0.612469
prfC	190.03	161.84	0.00566479	FALSE	1.17418
priA	87.33	122.06	0.149624	FALSE	0.715468
proA	138.83	173.26	0.442902	FALSE	0.801281
proB	73.48	50.26	0.00453446	FALSE	1.462
proC	125.78	81.18	4.63498e-05	TRUE	1.5494
proS	528.93	424.82	4.95779e-08	TRUE	1.24507
prsA	337.91	479.45	0.0022205	FALSE	0.704787
pspA	2522.66	1944.67	1.38456e-39	TRUE	1.29722
pspA1	1505.23	1125.62	1.69433e-27	TRUE	1.33725
pspC	25.61	30.49	0.881304	FALSE	0.839948
pspC1	34.05	12.01	0.000179935	TRUE	2.83514
pstB	43.55	26.89	0.0106566	FALSE	1.61956
pstC	23.41	29.39	0.736044	FALSE	0.796529
pstP	107.39	79.83	0.00331876	FALSE	1.34523
pstS	31.47	35.45	0.949676	FALSE	0.887729
pth1	35.05	37.1	0.741252	FALSE	0.944744
pth2	24.05	23.64	0.599982	FALSE	1.01734
ptpA	141.47	59.89	1.459e-11	TRUE	2.36216
ptrB	146.87	171.65	0.848635	FALSE	0.855636
ptsF	42.5	84.16	0.00266466	FALSE	0.50499
ptsG	2561.68	3500.94	5.19012e-12	TRUE	0.731712
ptsH	3699.37	5736.82	1.32135e-48	TRUE	0.644847
ptsI	880.03	2515.25	3.63024e-138	TRUE	0.349878
pulA	46.45	17.44	2.57938e-05	TRUE	2.66342
pup	103.73	118.92	0.987232	FALSE	0.872267
purA	266.74	343.28	0.14697	FALSE	0.777033
purB	244.25	210.59	0.00256828	FALSE	1.15984
purC	492.72	234.79	2.77795e-30	TRUE	2.09856
purD	343.57	383.29	0.734815	FALSE	0.896371
purE	222.05	166.16	3.11486e-05	TRUE	1.33636
purF	661.42	424.18	4.03868e-21	TRUE	1.55929
purH	432.25	237.39	1.41925e-20	TRUE	1.82084
purK	128.12	164.18	0.333277	FALSE	0.780363
purL	155.3	191.74	0.478148	FALSE	0.809951
purM	563.97	576.14	0.0557238	FALSE	0.978877
purN	182.8	179.24	0.141944	FALSE	1.01986
purQ	179.76	249.53	0.046252	FALSE	0.720394
purS	220.06	133.79	4.5643e-09	TRUE	1.64482
purT	55.39	81.52	0.143737	FALSE	0.679465
putP	27.64	14.01	0.0105809	FALSE	1.97288
pvdS	368.06	264.27	5.74404e-09	TRUE	1.39274
pyc	78.39	66.82	0.0764115	FALSE	1.17315
pyk	2382.42	4411.22	3.56439e-84	TRUE	0.540082
pyrB	47.72	44.19	0.310593	FALSE	1.07988
pyrC	55.81	105.45	0.00186292	FALSE	0.529256
pyrD	213.53	185.38	0.00586868	FALSE	1.15185
pyrE	241.82	240.68	0.125726	FALSE	1.00474
pyrF	164.54	176.97	0.568337	FALSE	0.929762
pyrH	345.4	1107.19	1.42866e-73	TRUE	0.311961
pyrR	760.1	508.01	2.36955e-21	TRUE	1.49623
qcrA	1010.5	1481.91	7.53778e-10	TRUE	0.68189
qcrB	665.7	916.29	0.000251265	TRUE	0.726517
qcrC	1172.56	1792.47	5.30917e-15	TRUE	0.654159
qorA	111.78	86.1	0.00554581	FALSE	1.29826
radA	14.41	13.13	0.550242	FALSE	1.09749
rarD	6.98	5.38	0.488947	FALSE	1.2974
rbfA	953.09	559.32	2.32677e-37	TRUE	1.70402
rbsA	59.52	63	0.666908	FALSE	0.944762
rbsC	39.84	49.28	0.712737	FALSE	0.808442
rbsK	126.31	110.63	0.0398195	FALSE	1.14173
rbsR	7.91	8.37	0.874864	FALSE	0.945042
recA	238.91	274.27	0.968272	FALSE	0.871076
recB	29.48	25.11	0.276086	FALSE	1.17403
recB	34.5	35.21	0.633332	FALSE	0.979835
recF	128.09	84.67	7.41513e-05	TRUE	1.51281
recG	17	14.34	0.394077	FALSE	1.1855
recN	87.06	67.99	0.0177642	FALSE	1.28048
recO	78.61	44.05	0.000106307	TRUE	1.78456
recR	60.72	53.4	0.160071	FALSE	1.13708
recX	87.15	46.12	1.39046e-05	TRUE	1.88964
regX3	225.22	120.46	4.91966e-12	TRUE	1.86967
relA	436.17	288.96	3.15922e-13	TRUE	1.50945
resA	49.23	36.24	0.0425285	FALSE	1.35844
resB	59.35	33.53	0.000850257	TRUE	1.77006
resC	34.68	30.1	0.266481	FALSE	1.15216
rfbA	41.98	34.17	0.138117	FALSE	1.22856
rfbD	45.89	45.29	0.480269	FALSE	1.01325
rfbE	71.38	36.65	4.99231e-05	TRUE	1.94761
rfe	332.73	341.32	0.156463	FALSE	0.974833
rhlE	267.79	309.86	0.891014	FALSE	0.864229
rho	819.01	535.34	2.00135e-24	TRUE	1.52989
ribA	338.52	356.07	0.267952	FALSE	0.950712
ribD	469.27	306.83	1.20576e-14	TRUE	1.52941
ribE	139.15	147.26	0.509536	FALSE	0.944927
ribF	93.36	94.04	0.383174	FALSE	0.992769
ribH	389.98	260.93	1.18094e-11	TRUE	1.49458
rihA	168.67	226.52	0.11242	FALSE	0.744614
rimI	165.59	145.03	0.0185775	FALSE	1.14176
rimJ	86.5	57.95	0.00143596	FALSE	1.49267
rimM	88.24	238.79	2.07226e-13	TRUE	0.36953
rimP	99.21	99.64	0.358089	FALSE	0.995684
ripA	929.86	416.06	1.00023e-61	TRUE	2.23492
rluB	90.05	180.25	7.79994e-06	TRUE	0.499584
rluC	10.34	8.51	0.475253	FALSE	1.21504
rmlB	80.02	83.51	0.556704	FALSE	0.958209
rmlD	23.97	23.22	0.567438	FALSE	1.0323
rnc	1118.46	1104.4	0.000510788	TRUE	1.01273
rnd	79.67	128.19	0.0151998	FALSE	0.621499
rne	292.06	297.57	0.159128	FALSE	0.981483
rnhB	70.72	71.55	0.463262	FALSE	0.9884
rnpA	2072.71	5284.92	1.8212e-234	TRUE	0.392193
rnr	89.99	111.12	0.588614	FALSE	0.809845
rpe	1125.37	936.41	5.05623e-13	TRUE	1.20179
rpfA	72.93	45.74	0.00122218	FALSE	1.59445
rpfB	70.72	228.66	1.08887e-16	TRUE	0.30928
rph	619.24	587.42	0.00112735	FALSE	1.05417
rpiB	1388.03	1161.63	3.02327e-15	TRUE	1.1949
rplA	1436.63	1529.61	0.0501756	FALSE	0.939213
rplB	1796.19	1289.39	5.89478e-38	TRUE	1.39305
rplC	4364.81	3545.07	1.97704e-52	TRUE	1.23123
rplD	3565.26	2357.55	3.29792e-97	TRUE	1.51227
rplE	3276.46	1720.59	2.91359e-159	TRUE	1.90427
rplF	3837.74	4635.12	0.01242	FALSE	0.82797
rplI	3490.17	1999.12	3.8624e-140	TRUE	1.74585
rplJ	6300.68	10271.2	6.99981e-113	TRUE	0.613429
rplK	1011.85	1288.33	0.0104028	FALSE	0.785397
rplL	6146.7	8282.81	8.61252e-23	TRUE	0.742103
rplM	3843.11	2288.74	3.6332e-140	TRUE	1.67914
rplN	2355.51	1082.88	6.55852e-147	TRUE	2.17523
rplO	2918.6	3658.15	0.000213806	TRUE	0.797835
rplP	4391.05	4956.56	0.516965	FALSE	0.885907
rplQ	5642.78	5674.54	5.83097e-12	TRUE	0.994403
rplR	2800.99	2787.99	1.8364e-07	TRUE	1.00466
rplS	1979.62	2091.59	0.0110503	FALSE	0.946467
rplT	933.49	690.62	2.20259e-18	TRUE	1.35167
rplU	7013.95	5864.54	4.14624e-71	TRUE	1.19599
rplV	1962.61	2134.39	0.104704	FALSE	0.919518
rplW	2300.82	1132.69	2.6493e-127	TRUE	2.03129
rplX	2363.34	1140.15	1.31416e-135	TRUE	2.07283
rplY	754.59	610.97	1.79464e-10	TRUE	1.23507
rpmA	3074.39	1748.22	9.22056e-126	TRUE	1.75858
rpmB	1759.04	1563.06	3.13097e-13	TRUE	1.12538
rpmC	2906.96	2753.33	1.08398e-12	TRUE	1.0558
rpmD	5410.07	3398.26	1.08335e-170	TRUE	1.59201
rpmE	2257.92	1207.05	2.57653e-106	TRUE	1.87061
rpmF	3132.15	3509.6	0.397282	FALSE	0.892452
rpmG	3895.49	3607.34	4.38298e-20	TRUE	1.07988
rpmH	1080.78	1160.33	0.132333	FALSE	0.931442
rpmI	956.59	1030.67	0.181091	FALSE	0.928124
rpmJ	767.41	584.95	9.91163e-14	TRUE	1.31192
rpoA	1863.44	1343.59	1.09566e-38	TRUE	1.38691
rpoB	822.47	926.66	0.749799	FALSE	0.887564
rpoC	2218.12	2362.16	0.015194	FALSE	0.939022
rpoZ	912.25	803.48	6.01538e-08	TRUE	1.13537
rpsA	11436.2	5865.74	0	TRUE	1.94966
rpsB	6590.08	6519.31	6.51127e-17	TRUE	1.01086
rpsC	2845.4	3631.46	1.08958e-05	TRUE	0.783542
rpsD	1205.29	1004.76	1.0353e-13	TRUE	1.19958
rpsE	2404.22	2956.01	0.00831927	FALSE	0.813333
rpsF	5394.15	3957.91	8.6733e-102	TRUE	1.36288
rpsG	661.49	847.45	0.028238	FALSE	0.780565
rpsH	3413.35	3078.89	8.48499e-22	TRUE	1.10863
rpsI	3366.89	2271.57	2.92232e-86	TRUE	1.48219
rpsJ	3404.15	1799.39	3.39182e-163	TRUE	1.89184
rpsK	1297.11	731.16	3.68629e-55	TRUE	1.77404
rpsL	622.26	1062.96	5.60741e-16	TRUE	0.585403
rpsM	1679.05	1131.42	4.8224e-44	TRUE	1.48402
rpsN	3549.2	2077.27	2.73179e-135	TRUE	1.70859
rpsO	5304.28	4351.71	4.18091e-60	TRUE	1.2189
rpsP	4300.27	2510.17	1.18629e-164	TRUE	1.71314
rpsQ	4561.26	4872.01	0.00083035	TRUE	0.936217
rpsR	5208.02	3068.11	1.18908e-194	TRUE	1.69747
rpsS	1870.82	1214.81	1.04104e-54	TRUE	1.54001
rpsT	3505.18	1337.89	6.28694e-287	TRUE	2.61993
rrmA	947.43	1196.78	0.0219656	FALSE	0.791649
rsgA	108.28	35.08	2.35689e-12	TRUE	3.08666
rsmD	282.38	361.49	0.154647	FALSE	0.781156
rsmE	207.69	150.39	1.6752e-05	TRUE	1.38101
rsmI	154.57	179.88	0.875572	FALSE	0.859295
rulD	108.24	220.73	3.61673e-07	TRUE	0.490373
ruvA	399.35	160.31	4.19716e-32	TRUE	2.49111
ruvB	211.33	135.93	1.11438e-07	TRUE	1.5547
ruvC	248.1	71.52	2.01029e-29	TRUE	3.46896
sbcD	134.56	110.53	0.00960731	FALSE	1.21741
sbm	482.2	444.08	0.000955601	TRUE	1.08584
scpA	126.23	77.68	1.25447e-05	TRUE	1.625
scpB	23.41	28.59	0.813891	FALSE	0.818818
scrB	112.6	100.33	0.0681723	FALSE	1.1223
sdaA	1631.28	1612.85	3.14902e-05	TRUE	1.01143
sdaB	59.9	67.62	0.940181	FALSE	0.885833
sdaC	344.72	1841.84	1.85768e-208	TRUE	0.187161
sdcS	17.12	22.27	0.687759	FALSE	0.768747
sdhA	950.63	959.76	0.00623471	FALSE	0.990487
sdhB	1420	1110.64	1.3639e-21	TRUE	1.27854
sdhC	671.41	820.24	0.204975	FALSE	0.818553
sdrC	56.13	6.02	6.74756e-13	TRUE	9.32392
sdrD	42.75	5.92	2.49116e-09	TRUE	7.22128
secA	1194.81	650.01	4.78751e-55	TRUE	1.83814
secA2	39.36	37.52	0.423469	FALSE	1.04904
secD	187.28	206.48	0.713991	FALSE	0.907013
secE	365.98	203.66	3.44665e-17	TRUE	1.79701
secF	236.36	177.54	2.01976e-05	TRUE	1.33131
secG	564.22	597.12	0.184189	FALSE	0.944902
secN	252.5	408.8	1.04565e-05	TRUE	0.617661
secY	346.54	244.95	5.94026e-09	TRUE	1.41474
senX3	1777.6	567.26	1.41034e-180	TRUE	3.13366
senX3	53.61	89.27	0.0270705	FALSE	0.600538
sepF	714.17	1565.82	9.4382e-51	TRUE	0.4561
serA	149.97	183.3	0.546347	FALSE	0.818167
serB	87.95	111.14	0.483644	FALSE	0.791344
serB	3.86	21.8	0.000618214	TRUE	0.177064
serC	15.85	20.45	0.717842	FALSE	0.775061
serS	1073.82	1233.69	0.918223	FALSE	0.870413
sgaA	22.72	37.89	0.14836	FALSE	0.599631
sigA	261.76	283.53	0.523254	FALSE	0.923218
sigB	1229.26	421.64	6.20464e-116	TRUE	2.91543
sigC	268.97	156.03	5.93756e-12	TRUE	1.72384
sigD	310.87	359.18	0.897695	FALSE	0.865499
sigE	769.26	304.72	2.47972e-61	TRUE	2.52448
sigH	1220.69	340.67	5.5129e-142	TRUE	3.5832
sigK	47.82	29.52	0.00743185	FALSE	1.61992
sigM	17.03	3.79	0.00102017	FALSE	4.4934
slpA	216.94	249.96	0.938294	FALSE	0.867899
smc	73.88	57.87	0.0301445	FALSE	1.27665
smpB	81.08	158.32	5.60166e-05	TRUE	0.512127
sodA	598.19	900.31	1.42091e-07	TRUE	0.664427
sodC	148.38	304.49	1.62382e-09	TRUE	0.487307
soj	394.59	526.27	0.02037	FALSE	0.749786
speE	27.77	15.04	0.0167102	FALSE	1.84641
spoT	184.36	108.39	2.10543e-08	TRUE	1.70089
spoU	163.47	192.08	0.800837	FALSE	0.851052
spoU	31.74	42.55	0.496137	FALSE	0.745946
sprT	22.47	6.17	0.00052756	TRUE	3.64182
sprX	86.44	134.01	0.0255916	FALSE	0.645026
srtA	308.5	282.37	0.00667413	FALSE	1.09254
srtA	61.8	90.09	0.138271	FALSE	0.685981
srtB	86.71	22.94	4.44288e-12	TRUE	3.77986
srtB	26.57	62.94	0.000983653	TRUE	0.422148
ssb1	4127.13	3604.21	1.29026e-32	TRUE	1.14509
sseB	370.54	335.32	0.0018346	FALSE	1.10503
sufB	263.74	239.89	0.0100325	FALSE	1.09942
sufC	297.58	354.89	0.595355	FALSE	0.838513
sufD	202.97	206.25	0.230188	FALSE	0.984097
sufR	860.92	447.88	5.92805e-44	TRUE	1.92221
tadA	60.37	50.86	0.106926	FALSE	1.18698
tagA	108.47	150.67	0.120252	FALSE	0.719918
tal	223.6	165.26	1.80222e-05	TRUE	1.35302
tatA	821.63	841.84	0.0243863	FALSE	0.975993
tatB	597.28	243.74	4.09256e-46	TRUE	2.45048
tatC	104.16	73.85	0.001515	FALSE	1.41043
tatD	287.26	590.38	3.82666e-17	TRUE	0.486568
tauD	6.96	1.23	0.0237248	FALSE	5.65854
tcsR	706.05	1247.86	3.78089e-21	TRUE	0.565809
tcsR3	53.04	34.2	0.00807752	FALSE	1.55088
tcsR4	2711.96	4108.26	1.2573e-30	TRUE	0.660124
tcsR5	139.79	110.96	0.00388214	FALSE	1.25982
tcsS	51.27	58.3	0.974868	FALSE	0.879417
tcsS3	23.47	54.64	0.00261221	FALSE	0.429539
tcsS4	2116.38	2246.88	0.0134586	FALSE	0.941919
tcsS5	138.95	112.96	0.00679298	FALSE	1.23008
tehA	67.03	50.07	0.0216381	FALSE	1.33873
terC	115.99	81.65	0.000695959	TRUE	1.42058
tesB	276.23	181.63	4.41668e-09	TRUE	1.52084
tetR	54.55	61.58	0.942877	FALSE	0.88584
tetR1	142.2	232.16	0.000688176	TRUE	0.612509
tetR2	57.97	5.66	1.21813e-13	TRUE	10.242
tetR3	641.25	47.5	1.50002e-144	TRUE	13.5
tgt	253.33	186.24	3.95478e-06	TRUE	1.36023
thiL	82.47	57.58	0.00371078	FALSE	1.43227
thiX	221.07	421.95	2.39096e-10	TRUE	0.523925
thrA	201.02	240.49	0.638437	FALSE	0.835877
thrB	248.7	332.06	0.0635984	FALSE	0.748961
thrC	217.26	227.87	0.359129	FALSE	0.953438
thrS	987.72	739.39	1.63472e-18	TRUE	1.33586
thyA	99.4	209.64	1.95786e-07	TRUE	0.474146
thyX	138.43	139.45	0.28858	FALSE	0.992686
tig	878.7	1131.66	0.0080506	FALSE	0.77647
tilS	105.97	92.4	0.0558407	FALSE	1.14686
tipA	4.37	17.74	0.00780339	FALSE	0.246336
tkt	189.97	203.6	0.517261	FALSE	0.933055
tlyA	304.85	209.06	8.59566e-09	TRUE	1.45819
tlyC	22.41	13.13	0.0497821	FALSE	1.70678
tmk	138.65	137.15	0.22677	FALSE	1.01094
topA	198	105.68	8.50689e-11	TRUE	1.87358
tpdA	163.77	96.92	1.62905e-07	TRUE	1.68974
tpiA	1766.23	1802.91	0.000647447	TRUE	0.979655
tpx	183.96	322.52	2.38817e-06	TRUE	0.570383
traX	37	17.58	0.00168186	FALSE	2.10466
trkA	77.82	42.54	7.3258e-05	TRUE	1.82934
trkA	121.73	82.59	0.000212675	TRUE	1.47391
trkH	141.41	75.72	4.57998e-08	TRUE	1.86754
trmA	124.29	90.99	0.00111867	FALSE	1.36597
trmB	66.78	125.22	0.000821873	TRUE	0.533301
trmD	104.62	161.98	0.0145086	FALSE	0.645882
troA	307.8	323.36	0.283974	FALSE	0.95188
trpA	6.69	4.96	0.461175	FALSE	1.34879
trpB	48.06	5.7	6.68589e-11	TRUE	8.43158
trpC	13.59	7.99	0.128223	FALSE	1.70088
trpC2	136.7	53.53	2.22685e-12	TRUE	2.55371
trpD	7.12	3.48	0.179238	FALSE	2.04598
trpE	14.68	35.13	0.0127803	FALSE	0.417876
trpF	86.53	70.25	0.0320541	FALSE	1.23174
trpG	8.67	11.01	0.817272	FALSE	0.787466
trpS	792.81	801.49	0.013441	FALSE	0.98917
truA	43.31	42.12	0.452512	FALSE	1.02825
truB	33.27	46.94	0.35071	FALSE	0.708777
trxA	160.89	324.58	1.26697e-09	TRUE	0.495687
trxA1	199.42	126.63	1.49224e-07	TRUE	1.57482
trxA1	730.86	944.3	0.0129797	FALSE	0.77397
trxB	150.54	139.25	0.0703	FALSE	1.08108
tsf	3123.43	3223.71	3.94956e-05	TRUE	0.968893
tsnR	206.27	262.66	0.247074	FALSE	0.785312
tuf	7563.51	7747.48	6.45514e-12	TRUE	0.976254
typA	363.1	237.1	1.04516e-11	TRUE	1.53142
tyrA	53.75	58.05	0.760737	FALSE	0.925926
tyrS	325.88	674.46	9.95076e-20	TRUE	0.483172
ubiA	317.29	220.03	8.37353e-09	TRUE	1.44203
ubiE	700.91	566.54	6.63915e-10	TRUE	1.23718
udgA	75.17	41.82	0.00013273	TRUE	1.79747
ufaA	109.96	230.94	5.6515e-08	TRUE	0.476141
uhpT	45.64	72.04	0.0843987	FALSE	0.633537
ulaA	26.23	20.05	0.171675	FALSE	1.30823
ung	22.63	56.98	0.000817898	TRUE	0.397157
upp	378.98	451.57	0.557475	FALSE	0.83925
uppP	70.23	45.53	0.00250045	FALSE	1.5425
uppS1	251.35	282.41	0.835206	FALSE	0.890018
uppS2	60.14	77.35	0.493393	FALSE	0.777505
ureA	42.65	19.62	0.000523222	TRUE	2.1738
ureB	21.61	19.06	0.406861	FALSE	1.13379
ureC	60.46	47.64	0.0531708	FALSE	1.2691
ureD	123.5	148.65	0.675256	FALSE	0.830811
ureE	154.3	221.89	0.0275865	FALSE	0.69539
ureF	78.51	90.88	0.938806	FALSE	0.863886
ureG	270.42	153.73	1.55676e-12	TRUE	1.75906
uspA	1974.93	2144.45	0.093556	FALSE	0.920949
uspA3	500.13	813.09	3.28189e-10	TRUE	0.615098
uspA4	141.32	108.22	0.00157793	FALSE	1.30586
uvrA	190.03	148.6	0.00048039	TRUE	1.2788
uvrA	19.82	18.93	0.573954	FALSE	1.04702
uvrB	19.41	6.49	0.00353197	FALSE	2.99076
uvrB	336.57	272.39	2.01021e-05	TRUE	1.23562
uvrC	31.87	49.11	0.184714	FALSE	0.648951
uvrD	160.98	110.44	2.91535e-05	TRUE	1.45762
uvrD	49.29	46.94	0.367969	FALSE	1.05006
uvrD	66.25	81.11	0.680862	FALSE	0.816792
valS	367.84	383.69	0.205131	FALSE	0.958691
vapI	360.32	353.32	0.0392645	FALSE	1.01981
wbbL	311.74	298.89	0.0289153	FALSE	1.04299
whiA	269.57	264.87	0.0783481	FALSE	1.01774
whiB	23.68	11.39	0.0129338	FALSE	2.07902
whiB	3002.15	4935.31	2.63428e-57	TRUE	0.6083
whiB	1698.47	2844.93	8.76454e-37	TRUE	0.597016
xerC	165.62	109.89	7.49077e-06	TRUE	1.50714
xerD	101.17	77.75	0.00799523	FALSE	1.30122
xis	342.38	792.82	4.31876e-30	TRUE	0.431851
xseA	51.57	104.37	0.000541697	TRUE	0.494108
xthA	247.27	188.91	2.64469e-05	TRUE	1.30893
yaaA	496.2	412.76	1.59064e-06	TRUE	1.20215
yabJ	1793.5	2284.99	0.000596683	TRUE	0.784905
ybaB	182.03	305.64	3.01462e-05	TRUE	0.59557
ybaK	22.3	17.7	0.248745	FALSE	1.25989
ybhB	28.42	34.71	0.795215	FALSE	0.818784
[truncated: 36 more rows]
