# Supplementary material for: Differential transcriptional profile of Corynebacterium pseudotuberculosis in response to abiotic stresses
Source: BMC Genomics. 2014 Jan 9;15:14. doi: 10.1186/1471-2164-15-14 (PMC3890534; doi:10.1186/1471-2164-15-14)
Supplement: Additional file 6: Table S3 — Values of RPKM and fold-change of genes differentially expressed under thermal shock. The table contains the differentially expressed genes under thermal shock and their respective RPKM and fold-change values. The column marked TRUE indicates that the genes were considered differentially expressed (p-value <0.001), and FALSE indicates that the genes were not considered differentially expressed (p-value > 0.001). [file 1471-2164-15-14-S6.xls]

## Sheet: Planilha1
GeneNames	RPKM 50C	RPKM Control	p-value	Signature(p-value < 0,001)	Fold-change
Cp1002_2046	13.89	1.14	0.000336608	TRUE	12.1842
tauD	12.47	1.23	0.000968049	TRUE	10.1382
Cp1002_0603a	161.09	22.65	3,40E-028	TRUE	7.11214
tetR2	38.36	5.66	1,11E-007	TRUE	6.77739
Cp1002_1060	15.49	2.54	0.00105426	FALSE	6.09843
mutT1	34.34	6.15	2,05E-006	TRUE	5.58374
Cp1002_2071	11.31	2.23	0.00831887	FALSE	5.07175
betA	218.29	43.52	7,52E-031	TRUE	5.01585
Cp1002_2031	29.71	6.5	3,86E-005	TRUE	4.57077
dtd	30.55	6.83	3,51E-005	TRUE	4.47291
hspR	1152.59	260.33	2,06E-141	TRUE	4.42742
yceI	24.03	5.63	0.000318298	TRUE	4.26821
phuC	22.72	5.4	0.000502833	TRUE	4.20741
Cp1002_0420b	25.98	6.39	0.000246819	TRUE	4.06573
Cp1002_1454	10.6	2.61	0.0192714	FALSE	4.0613
Cp1002_2006	15.79	3.89	0.00429571	FALSE	4.05913
Cp1002_1459	5.16	1.36	0.113539	FALSE	3.79412
trpB	21.25	5.7	0.00145086	FALSE	3.72807
dnaJ	1365.94	368.95	6,68E-143	TRUE	3.70224
sigM	13.49	3.79	0.0131709	FALSE	3.55937
Cp1002_1447	20.14	5.66	0.00245618	FALSE	3.5583
Cp1002_0598a	42.71	12.01	1,04E-005	TRUE	3.5562
grpE	2111.06	596.46	3,54E-210	TRUE	3.53932
ftn	269.64	77.46	6,15E-028	TRUE	3.48102
Cp1002_1202	84.24	24.27	9,67E-010	TRUE	3.47095
cpaE	5.85	1.73	0.112071	FALSE	3.3815
clpB	444.66	131.98	1,75E-043	TRUE	3.36915
betT	88.59	26.3	6,81E-010	TRUE	3.36844
Cp1002_1981	11.09	3.36	0.0308711	FALSE	3.3006
gbsA	210.59	66.33	3,56E-020	TRUE	3.17488
Cp1002_1313	18.08	5.83	0.0078509	FALSE	3.1012
Cp1002_1558	13.73	4.5	0.0218017	FALSE	3.05111
Cp1002_1810	4.79	1.57	0.175482	FALSE	3.05096
Cp1002_0196	3.78	1.24	0.229017	FALSE	3.04839
Cp1002_0968	56.63	18.58	3,23E-006	TRUE	3.0479
Cp1002_0420a	56.63	18.58	3,23E-006	TRUE	3.0479
Cp1002_0023	10.88	3.57	0.0413039	FALSE	3.04762
Cp1002_1947	46.87	15.38	2,29E-005	TRUE	3.04746
yddQ	28.49	9.67	0.0012273	FALSE	2.94623
Cp1002_0746	59.49	20.27	3,17E-006	TRUE	2.93488
Cp1002_1134a	29.83	10.28	0.0010559	FALSE	2.90175
Cp1002_1612	11.45	3.98	0.0436234	FALSE	2.87688
gluA	35.82	12.53	0.000379682	TRUE	2.85874
rplN	3085.97	1082.88	4,94E-238	TRUE	2.84978
Cp1002_0014	319.01	112.66	5,72E-026	TRUE	2.83162
Cp1002_1054	129.08	45.74	2,26E-011	TRUE	2.82204
Cp1002_0729	37.29	13.28	0.000340295	TRUE	2.80798
Cp1002_1751	255.51	91.61	1,01E-020	TRUE	2.78911
Cp1002_0268	4310.59	1555.41	0	TRUE	2.77135
rplE	4713.89	1720.59	0	TRUE	2.73969
Cp1002_1878	5.97	2.2	0.161598	FALSE	2.71364
corA	58.66	21.65	1,17E-005	TRUE	2.70947
Cp1002_0710a	43.54	16.07	0.000159444	TRUE	2.7094
Cp1002_1434	73.22	27.03	9,79E-007	TRUE	2.70884
tlyC	34.85	13.13	0.000873954	TRUE	2.65423
rplX	3012.81	1140.15	2,85E-209	TRUE	2.64247
Cp1002_0554	22.78	8.68	0.00761887	FALSE	2.62442
Cp1002_0757	29.69	11.43	0.00250212	FALSE	2.59755
pepC1	56.14	21.92	3,91E-005	TRUE	2.56113
Cp1002_2047	27.95	10.94	0.00377568	FALSE	2.55484
pspC1	30.51	12.01	0.00258858	FALSE	2.54038
Cp1002_0929	32.48	12.79	0.00188561	FALSE	2.53948
mutY	12.95	5.1	0.0497487	FALSE	2.53922
Cp1002_0061	23.69	9.33	0.00796003	FALSE	2.53912
dnaK	3325.01	1316.39	1,24E-215	TRUE	2.52585
rpmJ	1468.5	584.95	2,39E-095	TRUE	2.51047
Cp1002_1522	222.78	88.79	7,45E-016	TRUE	2.50907
Cp1002_0804a	36.2	14.48	0.00119245	FALSE	2.5
bioM	23.54	9.44	0.00910787	FALSE	2.49364
acpS	34.08	13.72	0.00175847	FALSE	2.48397
hemK	272.91	110.36	1,13E-018	TRUE	2.47291
Cp1002_0290	19.51	7.91	0.0185983	FALSE	2.4665
Cp1002_1061	19.63	8.1	0.0199697	FALSE	2.42346
Cp1002_1134	26.76	11.29	0.00766451	FALSE	2.37024
Cp1002_1233	17.32	7.46	0.0351155	FALSE	2.32172
ansP	35.24	15.28	0.00281003	FALSE	2.30628
Cp1002_0267	2539.17	1107.05	9,42E-141	TRUE	2.29364
mazG	16.94	7.41	0.0398542	FALSE	2.2861
yclF	3.61	1.58	0.342983	FALSE	2.28481
uppP	103.4	45.53	4,48E-007	TRUE	2.27103
Cp1002_0164	11.25	4.96	0.0963226	FALSE	2.26815
gdh	140.82	62.24	4,35E-009	TRUE	2.26253
araJ	29.47	13.05	0.00734588	FALSE	2.25824
Cp1002_0715	414.97	183.97	9,18E-024	TRUE	2.25564
Cp1002_1765	172.51	76.57	9,65E-011	TRUE	2.25297
Cp1002_1200a	38.86	17.39	0.00229957	FALSE	2.23462
hrpA	36.41	16.36	0.00328564	FALSE	2.22555
sdrD	13.13	5.92	0.0784776	FALSE	2.21791
rpfA	100.68	45.74	1,31E-006	TRUE	2.20114
Cp1002_0893	207.14	94.37	4,50E-012	TRUE	2.19498
pbuX	18.33	8.4	0.040658	FALSE	2.18214
Cp1002_1062	19.28	8.88	0.0366961	FALSE	2.17117
srtB	49.76	22.94	0.000798832	TRUE	2.16914
Cp1002_1937	62.51	28.86	0.000174743	TRUE	2.16597
Cp1002_0107	52.64	24.61	0.000670049	TRUE	2.13897
infA	4371.06	2050.12	3,39E-210	TRUE	2.1321
Cp1002_0321	101.97	47.97	2,54E-006	TRUE	2.1257
yceI	245.82	116.69	4,52E-013	TRUE	2.10661
Cp1002_1094	93.52	44.54	8,60E-006	TRUE	2.09969
Cp1002_0007	301.35	143.53	1,38E-015	TRUE	2.09956
ylxR	1950.83	929.19	6,49E-092	TRUE	2.0995
ybaK	37.16	17.7	0.00503949	FALSE	2.09944
sdrC	12.52	6.02	0.106951	FALSE	2.07973
Cp1002_0924	33.99	16.41	0.00817151	FALSE	2.0713
prfA	1189.56	577.39	1,26E-054	TRUE	2.06024
nudC	116.24	56.76	1,35E-006	TRUE	2.04792
Cp1002_0774	5.15	2.53	0.312195	FALSE	2.03557
Cp1002_1221	351.66	172.78	6,77E-017	TRUE	2.03531
Cp1002_1310	5.19	2.55	0.310394	FALSE	2.03529
gspE	5.37	2.64	0.302458	FALSE	2.03409
Cp1002_0177	8.95	4.4	0.183108	FALSE	2.03409
Cp1002_1461	6.71	3.3	0.249234	FALSE	2.03333
Cp1002_1745	21.47	10.56	0.0393176	FALSE	2.03314
rluC	17.3	8.51	0.0643598	FALSE	2.0329
Cp1002_0215	5.59	2.75	0.293109	FALSE	2.03273
Cp1002_0024	9.37	4.61	0.173514	FALSE	2.03254
lysE	59.42	29.24	0.000611049	TRUE	2.03215
Cp1002_0253	61.96	30.49	0.000466785	TRUE	2.03214
Cp1002_1669	3.8	1.87	0.38621	FALSE	2.03209
ahpD	1173.67	577.63	2,15E-052	TRUE	2.03187
Cp1002_2069a	5.16	2.54	0.312774	FALSE	2.0315
Cp1002_1082	7.74	3.81	0.216354	FALSE	2.0315
gluC	8.79	4.33	0.188028	FALSE	2.03002
lysG	12.2	6.01	0.120938	FALSE	2.02995
Cp1002_1189a	3.41	1.68	0.412316	FALSE	2.02976
Cp1002_0567	8.3	4.09	0.200985	FALSE	2.02934
Cp1002_0511	6.94	3.42	0.242308	FALSE	2.02924
crcB1	7	3.45	0.240346	FALSE	2.02899
Cp1002_1160	4.24	2.09	0.360898	FALSE	2.02871
Cp1002_1460d	6.39	3.15	0.262054	FALSE	2.02857
glgX	3.87	1.91	0.383373	FALSE	2.02618
Cp1002_1158	4.01	1.98	0.375141	FALSE	2.02525
ruvC	144.28	71.52	1,17E-007	TRUE	2.01734
rpoZ	1615.26	803.48	7,69E-070	TRUE	2.01033
icd	82.79	41.42	7,13E-005	TRUE	1.99879
oppC2	41.21	20.66	0.00517586	FALSE	1.99468
secE	404.58	203.66	2,75E-018	TRUE	1.98655
hemY	207.9	104.68	4,11E-010	TRUE	1.98605
smc	114.82	57.87	3,50E-006	TRUE	1.9841
betP	1362.55	688.64	3,44E-057	TRUE	1.97861
Cp1002_1841	73.73	37.46	0.000229744	TRUE	1.96823
trmA	178.48	90.99	1,13E-008	TRUE	1.96153
pgm1	70.81	36.3	0.000352699	TRUE	1.95069
deaD1	3263.28	1689.99	3,05E-127	TRUE	1.93095
mscL	1875.13	974.16	2,49E-073	TRUE	1.92487
rpmE	2319.1	1207.05	6,97E-090	TRUE	1.9213
Cp1002_1562	50.95	26.52	0.00290936	FALSE	1.92119
Cp1002_1869	12.63	6.58	0.138696	FALSE	1.91945
Cp1002_1547	72.62	37.91	0.000397116	TRUE	1.91559
recG	27.42	14.34	0.0298756	FALSE	1.91213
Cp1002_1914	28.08	14.7	0.0281597	FALSE	1.9102
Cp1002_1560	15.57	8.17	0.103117	FALSE	1.90575
lysA	344.23	181.24	2,29E-014	TRUE	1.8993
azlC	23.59	12.44	0.0461287	FALSE	1.8963
adk	1092.92	577.16	7,36E-042	TRUE	1.89362
speE	28.47	15.04	0.0288099	FALSE	1.89295
metF	23.79	12.57	0.0457293	FALSE	1.8926
frr	1832.86	968.65	6,79E-069	TRUE	1.89218
Cp1002_1625	10.35	5.48	0.188699	FALSE	1.88869
oppC3	99.42	52.65	4,64E-005	TRUE	1.88832
purN	338.18	179.24	6,15E-014	TRUE	1.88674
Cp1002_0677	426.97	226.3	3,37E-017	TRUE	1.88674
mntD	55.19	29.36	0.00254706	FALSE	1.87977
menF	32.93	17.54	0.0199454	FALSE	1.87742
Cp1002_0810	153.9	82.11	5,13E-007	TRUE	1.87431
idnK	42.97	22.96	0.00809182	FALSE	1.87152
ftsI	266.01	142.2	4,52E-011	TRUE	1.87068
mcbR	251.71	134.63	1,53E-010	TRUE	1.86964
rpsL	1986.05	1062.96	2,86E-072	TRUE	1.86841
Cp1002_1868	21.93	11.77	0.0599245	FALSE	1.86321
rho	997.44	535.34	6,54E-037	TRUE	1.86319
Cp1002_0409	5.81	3.12	0.333203	FALSE	1.86218
mutM2	39.27	21.09	0.0118845	FALSE	1.86202
trkA	79.08	42.54	0.000367493	TRUE	1.85896
gltA	300.18	161.5	3,92E-012	TRUE	1.8587
udgA	77.59	41.82	0.000431588	TRUE	1.85533
pgsA1	188.14	102.11	5,53E-008	TRUE	1.84252
recB	45.99	25.11	0.00768701	FALSE	1.83154
Cp1002_1361	162.16	88.58	5,67E-007	TRUE	1.83066
Cp1002_1687	1.94	1.06	0.58443	FALSE	1.83019
folP1	208.31	113.91	1,50E-008	TRUE	1.82872
ogt	56.05	30.65	0.00331671	FALSE	1.82871
Cp1002_1471	1029.84	563.47	2,61E-036	TRUE	1.82767
ciuE	31.72	17.36	0.027325	FALSE	1.82719
Cp1002_1933	106.5	58.32	5,33E-005	TRUE	1.82613
arc	55.17	30.25	0.00369121	FALSE	1.8238
tadA	92.73	50.86	0.000168097	TRUE	1.82324
Cp1002_0176	72.96	40.22	0.000915124	TRUE	1.81402
Cp1002_0958	516.23	284.69	1,19E-018	TRUE	1.81331
Cp1002_0684	127.48	70.44	1,25E-005	TRUE	1.80977
Cp1002_0016	82.6	45.69	0.000445215	TRUE	1.80784
Cp1002_1483	363.76	201.4	1,82E-013	TRUE	1.80616
gapA	120.73	66.9	2,28E-005	TRUE	1.80463
rpsA	10579.5	5865.74	0	TRUE	1.80362
xerD	139.21	77.75	6,78E-006	TRUE	1.79048
rpmD	6083.19	3398.26	3,41E-195	TRUE	1.79009
pcrA	32.02	17.9	0.0311129	FALSE	1.78883
rplI	3575.24	1999.12	4,63E-115	TRUE	1.78841
sigH	608.59	340.67	6,43E-021	TRUE	1.78645
secF	317.12	177.54	1,28E-011	TRUE	1.78619
holA	31.99	17.91	0.0315357	FALSE	1.78615
Cp1002_0399	5.89	3.31	0.358655	FALSE	1.77946
Cp1002_0249	49.81	28.01	0.00765243	FALSE	1.77829
cydD	2.7	1.52	0.535267	FALSE	1.77632
Cp1002_0531	144.98	81.92	6,18E-006	TRUE	1.76978
Cp1002_0988	195.99	110.83	1,52E-007	TRUE	1.76838
fecCD	304.55	172.35	6,24E-011	TRUE	1.76704
rpsH	5439.9	3078.89	1,28E-168	TRUE	1.76684
Cp1002_2108	656.54	371.63	8,19E-022	TRUE	1.76665
rfbE	64.59	36.65	0.00270438	FALSE	1.76235
rsgA	61.78	35.08	0.0033825	FALSE	1.76112
lysA	8.45	4.81	0.280109	FALSE	1.75676
rplM	4016.43	2288.74	1,38E-122	TRUE	1.75487
azoR	17.31	9.87	0.12302	FALSE	1.7538
Cp1002_1983	26.85	15.33	0.0552183	FALSE	1.75147
Cp1002_0077	67.2	38.41	0.00245918	FALSE	1.74954
Cp1002_2069	854.37	488.43	3,51E-027	TRUE	1.74922
panC	116.49	66.66	6,87E-005	TRUE	1.74752
hisF	139.82	80.03	1,30E-005	TRUE	1.74709
lpqB	87.29	49.98	0.000575415	TRUE	1.7465
Cp1002_1615	104.74	60.05	0.000166932	TRUE	1.74421
oppA5	82.66	47.43	0.000837055	TRUE	1.74278
sigK	51.41	29.52	0.00850057	FALSE	1.74153
rpmA	3043.11	1748.22	3,27E-091	TRUE	1.74069
terC	141.87	81.65	1,32E-005	TRUE	1.73754
lepB	165.83	95.46	2,48E-006	TRUE	1.73717
glpQ	38.51	22.2	0.0235297	FALSE	1.73468
Cp1002_1964	11.34	6.54	0.219377	FALSE	1.73394
serA	317.19	183.3	9,33E-011	TRUE	1.73044
Cp1002_1048	46.57	26.97	0.013361	FALSE	1.72673
Cp1002_1894	9.01	5.22	0.276788	FALSE	1.72605
mihF	2257.91	1310.36	3,26E-066	TRUE	1.72312
ccsB	202.49	117.59	2,77E-007	TRUE	1.722
cas5	46.08	26.88	0.0148897	FALSE	1.71429
pstB	46.05	26.89	0.0150744	FALSE	1.71253
Cp1002_1902	277.12	161.87	2,52E-009	TRUE	1.71199
cinA	263.41	154.42	7,48E-009	TRUE	1.7058
Cp1002_0301	26.81	15.72	0.0652939	FALSE	1.70547
rpsG	1444.41	847.45	1,13E-041	TRUE	1.70442
rsmE	256.21	150.39	1,27E-008	TRUE	1.70364
Cp1002_1176	287.05	168.69	1,84E-009	TRUE	1.70164
rpsJ	3056.02	1799.39	2,35E-085	TRUE	1.69836
Cp1002_0261	5.66	3.34	0.401556	FALSE	1.69461
Cp1002_0824	8.76	5.17	0.296773	FALSE	1.69439
msrB	73.49	43.4	0.00253403	FALSE	1.69332
Cp1002_0293	17.98	10.62	0.135437	FALSE	1.69303
Cp1002_1893	4.96	2.93	0.433029	FALSE	1.69283
htaB	5.99	3.54	0.389229	FALSE	1.69209
Cp1002_0783	289.46	171.36	2,37E-009	TRUE	1.68919
rpmH	1954.93	1160.33	6,05E-054	TRUE	1.68481
phnA	142.05	84.51	3,31E-005	TRUE	1.68087
Cp1002_0316	68.73	40.96	0.0039818	FALSE	1.67798
Cp1002_1660	447.73	266.86	1,99E-013	TRUE	1.67777
fecC	258.98	154.41	2,32E-008	TRUE	1.67722
putP	23.44	14.01	0.0941158	FALSE	1.67309
trkA	138.16	82.59	4,83E-005	TRUE	1.67284
sdcS	37.2	22.27	0.0354023	FALSE	1.67041
Cp1002_0518	22.93	13.74	0.099096	FALSE	1.66885
infC	1705.53	1024.28	1,17E-045	TRUE	1.6651
Cp1002_0131	216.03	129.95	4,85E-007	TRUE	1.66241
nifU	712.83	429.44	7,45E-020	TRUE	1.65991
norM	63.26	38.15	0.00668712	FALSE	1.65819
cfp30B	450.87	272.05	4,65E-013	TRUE	1.65731
carD	471.24	285.05	1,73E-013	TRUE	1.65318
Cp1002_1208	307.08	185.82	2,79E-009	TRUE	1.65257
Cp1002_1085	716.11	433.57	1,19E-019	TRUE	1.65166
yidC1	632.5	383.36	1,75E-017	TRUE	1.64989
rbsA	103.8	63	0.000584012	TRUE	1.64762
Cp1002_0882	148.8	90.36	3,89E-005	TRUE	1.64675
Cp1002_1175	534.3	324.55	6,53E-015	TRUE	1.64628
macB	58.42	35.53	0.0101285	FALSE	1.64424
Cp1002_1574	101.05	61.54	0.00073927	TRUE	1.64202
glnH	39.19	23.88	0.0357599	FALSE	1.64112
Cp1002_1084	153.62	93.64	3,26E-005	TRUE	1.64054
purC	385.16	234.79	4,74E-011	TRUE	1.64044
Cp1002_1210	28.09	17.13	0.0758473	FALSE	1.63981
Cp1002_1183	152.67	93.27	3,68E-005	TRUE	1.63686
mrpC1	20.01	12.31	0.139646	FALSE	1.62551
deoC	14.51	8.93	0.208752	FALSE	1.62486
Cp1002_1780	5.11	3.15	0.456903	FALSE	1.62222
Cp1002_2032	71.63	44.16	0.00535317	FALSE	1.62206
Cp1002_0193	39.07	24.09	0.0397509	FALSE	1.62183
hemE	358.34	221.12	4,96E-010	TRUE	1.62057
Cp1002_1001	22.28	13.81	0.123732	FALSE	1.61332
Cp1002_0388	669.38	414.99	3,27E-017	TRUE	1.613
mgtE1	11.79	7.31	0.263052	FALSE	1.61286
ino1	40.61	25.19	0.0379267	FALSE	1.61215
nrdH	524.07	325.26	9,28E-014	TRUE	1.61123
Cp1002_1002	21.8	13.55	0.129633	FALSE	1.60886
Cp1002_2052	16.78	10.43	0.18365	FALSE	1.60882
Cp1002_1733	322.19	201.04	7,09E-009	TRUE	1.60262
Cp1002_1320	262.1	163.6	1,81E-007	TRUE	1.60208
helZ	101.85	63.76	0.00121041	FALSE	1.5974
Cp1002_0616	16.17	10.13	0.197773	FALSE	1.59625
Cp1002_1925	22.86	14.35	0.126998	FALSE	1.59303
menA	127.58	80.1	0.000313094	TRUE	1.59276
fmu	192.99	121.28	9,60E-006	TRUE	1.59128
oppD1	96.29	60.57	0.00180306	FALSE	1.58973
tcsR3	54.35	34.2	0.019116	FALSE	1.58918
Cp1002_0962	582.85	367.03	1,78E-014	TRUE	1.58802
Cp1002_1417	47.94	30.2	0.0280557	FALSE	1.58742
dapC	190.33	120.01	1,24E-005	TRUE	1.58595
phoH	502.83	317.36	1,33E-012	TRUE	1.58442
Cp1002_0438a	66.29	41.86	0.0101069	FALSE	1.58361
nudF	375.64	237.31	9,42E-010	TRUE	1.58291
Cp1002_1495	892.35	564.75	5,29E-021	TRUE	1.58008
Cp1002_2023	18.75	11.87	0.173232	FALSE	1.57961
uvrB	10.25	6.49	0.314105	FALSE	1.57935
Cp1002_0685	743.93	471.66	1,15E-017	TRUE	1.57726
rplU	9241.11	5864.54	1,70E-200	TRUE	1.57576
coaD	359.49	228.6	3,27E-009	TRUE	1.57257
pvdS	415.32	264.27	2,11E-010	TRUE	1.57157
Cp1002_0989	102.51	65.24	0.00160579	FALSE	1.57128
pulA	27.39	17.44	0.103241	FALSE	1.57053
murE	394.74	251.69	6,78E-010	TRUE	1.56836
Cp1002_2035	87.69	55.95	0.00367585	FALSE	1.56729
secY	383.1	244.95	1,46E-009	TRUE	1.56399
Cp1002_0422	637.66	407.87	6,21E-015	TRUE	1.56339
hflX	389.85	249.66	1,17E-009	TRUE	1.56152
Cp1002_1721	3327.15	2131.16	8,54E-071	TRUE	1.56119
gltX	108.94	69.86	0.00133485	FALSE	1.5594
ectP	183.24	117.76	3,40E-005	TRUE	1.55605
resA	56.38	36.24	0.021549	FALSE	1.55574
gpmB	306.92	197.41	8,49E-008	TRUE	1.55473
Cp1002_0212	477.49	307.4	2,55E-011	TRUE	1.55332
Cp1002_0247	336.3	216.6	2,23E-008	TRUE	1.55263
aroA	90.57	58.34	0.00371146	FALSE	1.55245
Cp1002_1576	463.4	298.58	5,34E-011	TRUE	1.55201
rpsT	2075.44	1337.89	8,17E-044	TRUE	1.55128
helY	125.55	81.09	0.000674776	TRUE	1.54828
cwlM	310.74	200.72	8,90E-008	TRUE	1.54813
rfbD	70.01	45.29	0.0113687	FALSE	1.54582
metQ	24.64	15.94	0.133211	FALSE	1.5458
atpB	1542.84	998.58	1,54E-032	TRUE	1.54503
yggT	77.29	50.05	0.0079414	FALSE	1.54426
Cp1002_1889	318.89	206.67	7,27E-008	TRUE	1.54299
Cp1002_0478	167.17	108.45	9,98E-005	TRUE	1.54145
Cp1002_0076	74.45	48.3	0.00942021	FALSE	1.54141
Cp1002_0535	140.82	91.48	0.000367899	TRUE	1.53935
rpsR	4719.68	3068.11	1,41E-094	TRUE	1.5383
infB	1131.58	736.16	7,18E-024	TRUE	1.53714
dapA	929.48	605.77	9,12E-020	TRUE	1.53438
Cp1002_0532	4655.58	3036.51	3,51E-092	TRUE	1.5332
Cp1002_0979	51.92	33.91	0.0322608	FALSE	1.53111
Cp1002_1207	132.48	86.58	0.000634839	TRUE	1.53015
Cp1002_2098	44.52	29.1	0.0477333	FALSE	1.5299
proC	124.09	81.18	0.00096717	TRUE	1.52858
gpsA	116.26	76.11	0.00142315	FALSE	1.52753
Cp1002_0990	6.79	4.45	0.441743	FALSE	1.52584
Cp1002_1948	8.63	5.66	0.386467	FALSE	1.52473
parA	630.86	413.78	1,31E-013	TRUE	1.52463
lipY	4.36	2.86	0.538312	FALSE	1.52448
yxlE	19.92	13.07	0.188602	FALSE	1.5241
kstR	18.03	11.83	0.211013	FALSE	1.52409
Cp1002_1573	33.56	22.02	0.0879297	FALSE	1.52407
fagA	71.34	46.81	0.0128509	FALSE	1.52403
Cp1002_1156	16.87	11.07	0.226414	FALSE	1.52394
Cp1002_0485	160.12	105.07	0.000193854	TRUE	1.52394
Cp1002_0935	50.67	33.25	0.0360499	FALSE	1.52391
crcB2	5.44	3.57	0.49221	FALSE	1.52381
mrpG1	25.03	16.43	0.140884	FALSE	1.52343
Cp1002_1445	9.15	6.01	0.373889	FALSE	1.52246
Cp1002_0265	9.15	6.01	0.373889	FALSE	1.52246
rarD	8.19	5.38	0.400289	FALSE	1.5223
yqeY	440.65	289.59	7,03E-010	TRUE	1.52163
scpA	118.02	77.68	0.00146774	FALSE	1.51931
Cp1002_1708	126.57	83.4	0.00101199	FALSE	1.51763
Cp1002_1631	99.19	65.42	0.00367625	FALSE	1.5162
Cp1002_0317	53.11	35.04	0.0336662	FALSE	1.5157
pstC	44.49	29.39	0.0524675	FALSE	1.51378
fadD15	158.26	104.61	0.000258778	TRUE	1.51286
mptA	25.02	16.55	0.146905	FALSE	1.51178
ykuD	82.83	54.82	0.00837724	FALSE	1.51094
Cp1002_1977	90.27	59.8	0.00600852	FALSE	1.50953
Cp1002_0766	174.42	115.57	0.000134849	TRUE	1.50922
acnR	176.33	117.07	0.000131727	TRUE	1.50619
ciuD	58.86	39.11	0.0274324	FALSE	1.50499
impA	59.41	39.49	0.0268302	FALSE	1.50443
Cp1002_0795	152.03	101.08	0.00040004	TRUE	1.50406
nrdI	153.09	101.82	0.000385303	TRUE	1.50354
uppS2	116.24	77.35	0.00200012	FALSE	1.50278
Cp1002_1910	156.31	104.08	0.000344878	TRUE	1.50183
Cp1002_1883	33.4	22.24	0.0980711	FALSE	1.5018
Cp1002_0812	289.86	193.16	1,14E-006	TRUE	1.50062
mraZ	2217.82	1478.28	2,53E-041	TRUE	1.50027
ctaB	471.36	314.2	5,56E-010	TRUE	1.50019
ykoD	26.73	17.83	0.140282	FALSE	1.49916
obgE	170.9	114.09	0.000196768	TRUE	1.49794
oppD2	153.82	102.83	0.000427656	TRUE	1.49587
Cp1002_1153	69.01	46.17	0.0184956	FALSE	1.49469
trkH	113.13	75.72	0.00258317	FALSE	1.49406
Cp1002_1604	77.75	52.04	0.0124866	FALSE	1.49404
rpsK	1091.85	731.16	8,29E-021	TRUE	1.49331
marR	99.96	67.02	0.00476038	FALSE	1.4915
sigA	422.56	283.53	6,81E-009	TRUE	1.49035
arcB	13.47	9.04	0.301064	FALSE	1.49004
nusA	266.67	179.16	4,39E-006	TRUE	1.48845
coaBC	88.16	59.27	0.00838004	FALSE	1.48743
Cp1002_1900	249.79	167.94	9,10E-006	TRUE	1.48738
Cp1002_0686	171.05	115.09	0.000246061	TRUE	1.48623
mrpD1	49.17	33.09	0.0494303	FALSE	1.48595
Cp1002_0850a	121.24	81.65	0.00206376	FALSE	1.48487
rnhB	106.11	71.55	0.00404172	FALSE	1.48302
ribH	386.16	260.93	4,72E-008	TRUE	1.47994
emrB	74.63	50.47	0.0165487	FALSE	1.4787
pafA	127.2	86.05	0.00176757	FALSE	1.47821
gppA2	487.55	329.89	9,37E-010	TRUE	1.47792
hpaF	23.26	15.74	0.181491	FALSE	1.47776
Cp1002_1473	341.98	231.42	2,99E-007	TRUE	1.47775
ptpA	88.37	59.89	0.0094211	FALSE	1.47554
hlyD	51.77	35.14	0.0476096	FALSE	1.47325
acnA	190.46	129.4	0.00014934	TRUE	1.47187
aroP1	35.99	24.46	0.0995149	FALSE	1.47138
Cp1002_0867	38.27	26.01	0.0894084	FALSE	1.47136
srtA	415.14	282.37	2,33E-008	TRUE	1.4702
purH	348.75	237.39	3,19E-007	TRUE	1.4691
Cp1002_0329	10.31	7.02	0.379828	FALSE	1.46866
lgt	123.76	84.29	0.00235698	FALSE	1.46826
Cp1002_1787	182.63	124.45	0.000223981	TRUE	1.4675
lpd	2874.39	1958.86	1,28E-048	TRUE	1.46738
Cp1002_0523	260.26	177.44	1,08E-005	TRUE	1.46675
typA	347.73	237.1	3,66E-007	TRUE	1.4666
ruvA	234.93	160.31	3,00E-005	TRUE	1.46547
rfbA	49.99	34.17	0.0551002	FALSE	1.46298
gmk	2864.22	1959.34	1,04E-047	TRUE	1.46183
ispH	102.45	70.13	0.00619095	FALSE	1.46086
Cp1002_1201	223.2	152.83	5,38E-005	TRUE	1.46045
rpsF	5778.78	3957.91	3,99E-094	TRUE	1.46006
topA	154.26	105.68	0.000798108	TRUE	1.45969
deaD2	51.73	35.46	0.0524508	FALSE	1.45883
clgR	199.82	137.22	0.00014631	TRUE	1.4562
tlyA	303.52	209.06	3,32E-006	TRUE	1.45183
Cp1002_1898a	55.93	38.54	0.0461458	FALSE	1.45122
bioF	23.48	16.18	0.196391	FALSE	1.45117
Cp1002_1235	51.63	35.58	0.0554269	FALSE	1.4511
Cp1002_1689	597.56	411.86	7,22E-011	TRUE	1.45088
Cp1002_0510	124.21	85.81	0.00312497	FALSE	1.4475
Cp1002_0170	238.13	164.54	4,31E-005	TRUE	1.44725
yaaA	595.79	412.76	1,25E-010	TRUE	1.44343
rimP	143.68	99.64	0.00162206	FALSE	1.44199
pafB	190.57	132.27	0.000290947	TRUE	1.44077
tsf	4643.81	3223.71	9,74E-072	TRUE	1.44052
metN	20.08	13.95	0.240547	FALSE	1.43943
Cp1002_0300	67.56	46.94	0.0313733	FALSE	1.43928
uvrD	67.42	46.94	0.0323397	FALSE	1.4363
coaA	42.22	29.41	0.0907086	FALSE	1.43557
padR	44.75	31.2	0.0821795	FALSE	1.43429
uvrC	70.33	49.11	0.0298875	FALSE	1.43209
cskE	87.1	60.84	0.0157397	FALSE	1.43162
pstS	50.75	35.45	0.0652947	FALSE	1.43159
glpX	212.12	148.21	0.000165649	TRUE	1.43121
def	203.4	142.15	0.000227626	TRUE	1.43088
ftsE	285.41	199.93	1,40E-005	TRUE	1.42755
pyrF	252.43	176.97	4,55E-005	TRUE	1.4264
folE	283.84	199.26	1,63E-005	TRUE	1.42447
Cp1002_0408	14.1	9.91	0.338024	FALSE	1.42281
cstS	16.62	11.69	0.299097	FALSE	1.42173
rplY	868.02	610.97	6,65E-014	TRUE	1.42072
malE	44.38	31.27	0.0910211	FALSE	1.41925
Cp1002_1523	468.15	330.01	4,16E-008	TRUE	1.41859
Cp1002_0706	86.85	61.28	0.018442	FALSE	1.41727
secG	846.25	597.12	1,87E-013	TRUE	1.41722
dut	92.84	65.64	0.015306	FALSE	1.41438
Cp1002_1569	89.5	63.32	0.017435	FALSE	1.41346
Cp1002_1842	133.46	94.49	0.00375256	FALSE	1.41242
pknB	101.44	71.83	0.0115406	FALSE	1.41222
Cp1002_0980	124.58	88.22	0.00512784	FALSE	1.41215
Cp1002_0898	246.11	174.35	8,48E-005	TRUE	1.41159
ispF	94.39	66.89	0.0150121	FALSE	1.41112
Cp1002_1789	67.57	47.89	0.0396755	FALSE	1.41094
oppB2	108.57	77.05	0.0093342	FALSE	1.40909
Cp1002_0811	479.76	340.54	4,68E-008	TRUE	1.40882
ppnk	160.46	113.97	0.00160943	FALSE	1.40791
lysR	171.86	122.17	0.00112262	FALSE	1.40673
oppB4	114.46	81.37	0.00785264	FALSE	1.40666
Cp1002_2070	252.19	179.33	8,02E-005	TRUE	1.40629
ispE	63.56	45.22	0.0480082	FALSE	1.40557
Cp1002_1634	124.73	88.75	0.00561928	FALSE	1.40541
Cp1002_2001	641.32	456.53	3,52E-010	TRUE	1.40477
Cp1002_1502	188.94	134.58	0.000674348	TRUE	1.40392
mrpF	65.86	46.94	0.0450437	FALSE	1.40307
csm	79.75	56.91	0.0278768	FALSE	1.40134
mfd	102.35	73.33	0.0136101	FALSE	1.39575
Cp1002_1654	345.68	247.76	5,87E-006	TRUE	1.39522
lysI	19.45	13.96	0.284193	FALSE	1.39327
Cp1002_0254	708.38	508.49	1,03E-010	TRUE	1.39311
recN	94.64	67.99	0.0184193	FALSE	1.39197
rplW	1576.59	1132.69	6,27E-022	TRUE	1.3919
ksgA	89.96	64.71	0.0219668	FALSE	1.3902
zwf	271.39	195.22	6,91E-005	TRUE	1.39018
Cp1002_1360	20.54	14.79	0.274875	FALSE	1.38878
rimM	331.47	238.79	1,18E-005	TRUE	1.38812
Cp1002_1852	327.75	236.16	1,33E-005	TRUE	1.38783
dnaA	193.36	139.47	0.000849085	TRUE	1.38639
fkbP	427.9	308.87	7,25E-007	TRUE	1.38537
miaB	235.91	170.39	0.00023975	TRUE	1.38453
trmB	173.27	125.22	0.00167126	FALSE	1.38372
uvrA	205.58	148.6	0.000621523	TRUE	1.38345
pip	243.42	176.05	0.000200332	TRUE	1.38268
pup	164.19	118.92	0.00234273	FALSE	1.38068
Cp1002_1261	258.77	187.44	0.00013378	TRUE	1.38055
Cp1002_1936	23.13	16.76	0.253954	FALSE	1.38007
folK	221.24	160.39	0.000424913	TRUE	1.37939
trpF	96.86	70.25	0.0198516	FALSE	1.37879
Cp1002_1623	11.7	8.49	0.418836	FALSE	1.37809
pimB	77.45	56.25	0.0379392	FALSE	1.37689
Cp1002_0320	47.11	34.25	0.106418	FALSE	1.37547
pimA	168.44	122.6	0.00233331	FALSE	1.3739
Cp1002_0617	75.77	55.17	0.0413784	FALSE	1.37339
secN	560.95	408.8	3,05E-008	TRUE	1.37219
Cp1002_1335	768.85	560.83	9,83E-011	TRUE	1.37091
rpsI	3113.25	2271.57	9,24E-039	TRUE	1.37053
glk	115.25	84.14	0.0124671	FALSE	1.36974
rpsN	2844.78	2077.27	1,99E-035	TRUE	1.36948
Cp1002_1294	109.36	79.88	0.0150646	FALSE	1.36905
pafC	201.37	147.15	0.000984077	TRUE	1.36847
odhA	383.4	280.29	5,58E-006	TRUE	1.36787
dps	2259.22	1652.11	2,88E-028	TRUE	1.36748
ureG	210.21	153.73	0.000779875	TRUE	1.3674
Cp1002_0596	98.39	72.07	0.022079	FALSE	1.3652
rpmG	4924.31	3607.34	3,53E-059	TRUE	1.36508
Cp1002_1486	118.42	86.78	0.0121286	FALSE	1.3646
mscS	16.75	12.28	0.346048	FALSE	1.36401
yceG	362.77	266	1,16E-005	TRUE	1.3638
spoU	58.02	42.55	0.0797206	FALSE	1.36357
oppA4	348.62	256.18	1,92E-005	TRUE	1.36084
Cp1002_1457	27.89	20.51	0.227733	FALSE	1.35982
trpC2	72.76	53.53	0.0516427	FALSE	1.35924
cysK	388.53	285.87	6,91E-006	TRUE	1.35911
Cp1002_1859	156.34	115.18	0.00447741	FALSE	1.35735
Cp1002_0524	2.28	1.68	0.731527	FALSE	1.35714
tpx	437.29	322.52	2,13E-006	TRUE	1.35585
Cp1002_0015	9.26	6.83	0.490438	FALSE	1.35578
Cp1002_1565	44.75	33.03	0.130231	FALSE	1.35483
Cp1002_2030a	9.7	7.16	0.481195	FALSE	1.35475
Cp1002_0693	44.34	32.73	0.132087	FALSE	1.35472
lon	36.61	27.03	0.171447	FALSE	1.35442
gspF	11.62	8.58	0.441127	FALSE	1.35431
ftsH	270.4	199.69	0.00020347	TRUE	1.3541
lipB	6.39	4.72	0.56823	FALSE	1.35381
folC	459.55	339.73	1,37E-006	TRUE	1.35269
ccdA	165.43	122.31	0.00377284	FALSE	1.35255
Cp1002_2094	204.36	151.11	0.00128883	FALSE	1.35239
Cp1002_1823	111.03	82.12	0.0177597	FALSE	1.35205
fecB	2.42	1.79	0.726412	FALSE	1.35196
Cp1002_1398	455.63	337.62	1,76E-006	TRUE	1.34953
secD	278.62	206.48	0.000187137	TRUE	1.34938
fhuG	112.06	83.3	0.0187949	FALSE	1.34526
chlI	35.54	26.43	0.186295	FALSE	1.34468
scrB	134.8	100.33	0.0102227	FALSE	1.34357
Cp1002_0782	165.2	122.97	0.00447949	FALSE	1.34342
Cp1002_0752	50.83	37.85	0.115264	FALSE	1.34293
Cp1002_1607	891.07	663.56	4,23E-011	TRUE	1.34286
ybaB	410.26	305.64	7,84E-006	TRUE	1.3423
murF	480.63	358.07	1,32E-006	TRUE	1.34228
rpoA	1802.79	1343.59	7,66E-021	TRUE	1.34177
Cp1002_2097	41.16	30.7	0.158281	FALSE	1.34072
ppsA	407.85	304.32	9,11E-006	TRUE	1.3402
Cp1002_1152	108.01	80.7	0.0229173	FALSE	1.33841
Cp1002_0271	62.49	46.7	0.0837744	FALSE	1.33812
ydiB	96.41	72.07	0.0318619	FALSE	1.33773
Cp1002_1285	55.4	41.42	0.103921	FALSE	1.33752
mntD	34.25	25.62	0.20167	FALSE	1.33685
mhqP	145.92	109.16	0.00841237	FALSE	1.33675
rpsO	5810.52	4351.71	5,49E-062	TRUE	1.33523
Cp1002_1275	346.15	259.28	5,24E-005	TRUE	1.33504
Cp1002_0204	488.2	365.75	1,58E-006	TRUE	1.33479
Cp1002_0498	37.42	28.06	0.184994	FALSE	1.33357
Cp1002_0073	85.74	64.4	0.0457985	FALSE	1.33137
Cp1002_1012	131.93	99.1	0.0132458	FALSE	1.33128
folP	193.62	145.54	0.00274369	FALSE	1.33036
Cp1002_0439	75.12	56.54	0.0630808	FALSE	1.32862
Cp1002_1262	839.91	632.87	5,74E-010	TRUE	1.32714
Cp1002_1469	196.73	148.45	0.00282419	FALSE	1.32523
Cp1002_1613	111.1	83.97	0.0254998	FALSE	1.32309
Cp1002_1476	71.65	54.19	0.0733971	FALSE	1.3222
pepD	207.08	156.62	0.00233662	FALSE	1.32218
Cp1002_0287	10.31	7.8	0.497437	FALSE	1.32179
Cp1002_0124	550	416.38	7,52E-007	TRUE	1.32091
Cp1002_0238	174.52	132.14	0.00534751	FALSE	1.32072
bioY	13.22	10.01	0.443392	FALSE	1.32068
sprX	176.91	134.01	0.00509935	FALSE	1.32013
dsbA	160.96	122.02	0.00768478	FALSE	1.31913
Cp1002_0168	52.84	40.06	0.126796	FALSE	1.31902
Cp1002_0501	350.95	266.16	8,44E-005	TRUE	1.31857
cobS	35.28	26.76	0.212812	FALSE	1.31839
rpmF	4624.47	3509.6	3,44E-046	TRUE	1.31766
mhpD	476.92	362.13	4,94E-006	TRUE	1.31699
ribA	468.67	356.07	6,18E-006	TRUE	1.31623
Cp1002_0493	65.15	49.55	0.0929934	FALSE	1.31483
Cp1002_1300	184.96	140.95	0.00489059	FALSE	1.31224
regX3	157.97	120.46	0.00943839	FALSE	1.31139
Cp1002_1286	21.65	16.52	0.337533	FALSE	1.31053
metH	54.54	41.62	0.128045	FALSE	1.31043
uspA3	1065.18	813.09	1,79E-011	TRUE	1.31004
fecB	3749.3	2862.9	1,76E-036	TRUE	1.30962
Cp1002_0734	163.73	125.04	0.00851483	FALSE	1.30942
metI	51.68	39.47	0.13946	FALSE	1.30935
Cp1002_1369	201.37	153.81	0.003541	FALSE	1.30921
Cp1002_1614	183.06	139.99	0.00559079	FALSE	1.30766
Cp1002_1387	233.25	178.38	0.00176393	FALSE	1.3076
rsmD	472.64	361.49	8,55E-006	TRUE	1.30748
eccC3	7.06	5.4	0.586584	FALSE	1.30741
fagC	31.35	24	0.253082	FALSE	1.30625
Cp1002_2075	151.02	115.62	0.0121368	FALSE	1.30618
sprT	8.05	6.17	0.563885	FALSE	1.3047
murA	271.53	208.14	0.000805769	TRUE	1.30455
trpA	6.47	4.96	0.605127	FALSE	1.30444
dhaL	88.56	67.9	0.0558456	FALSE	1.30427
whiA	345.37	264.87	0.000160867	TRUE	1.30392
ssb1	4693.94	3604.21	7,63E-044	TRUE	1.30235
Cp1002_0722	97.35	74.82	0.0465554	FALSE	1.30112
atpH	2622.16	2017.5	6,59E-025	TRUE	1.29971
Cp1002_2074	222.8	171.54	0.00274436	FALSE	1.29882
ilvA	74.53	57.41	0.0836991	FALSE	1.29821
trxA1	164.08	126.63	0.0107254	FALSE	1.29574
gntP	44.36	34.25	0.185222	FALSE	1.29518
Cp1002_1375	161.09	124.43	0.0116879	FALSE	1.29462
Cp1002_0598	378.9	292.86	0.00011353	TRUE	1.29379
Cp1002_1958	166.55	128.74	0.0105241	FALSE	1.29369
Cp1002_0927	21.44	16.58	0.359393	FALSE	1.29312
ubiA	284.5	220.03	0.000843617	TRUE	1.29301
fagD	1971.78	1525.79	1,65E-018	TRUE	1.2923
gidB	501.62	388.45	1,01E-005	TRUE	1.29134
cobA	48.94	37.9	0.168003	FALSE	1.29129
mmpL	163.39	126.62	0.0119469	FALSE	1.2904
exonA	87.28	67.65	0.066336	FALSE	1.29017
Cp1002_1764	98.83	76.61	0.0507888	FALSE	1.29004
Cp1002_1591	278.81	216.22	0.00105116	FALSE	1.28947
sigD	463.04	359.18	2,45E-005	TRUE	1.28916
srtA	115.94	90.09	0.0357593	FALSE	1.28694
Cp1002_0411	571.85	444.37	3,11E-006	TRUE	1.28688
Cp1002_1753	95.65	74.33	0.056574	FALSE	1.28683
trxB	179.06	139.25	0.00924906	FALSE	1.28589
Cp1002_1626	59.49	46.33	0.135353	FALSE	1.28405
Cp1002_0539	279.34	217.56	0.001214	FALSE	1.28397
Cp1002_1517	105.35	82.09	0.0472763	FALSE	1.28335
phoU	177.3	138.19	0.0101246	FALSE	1.28302
Cp1002_1411	264.89	206.46	0.00167077	FALSE	1.28301
ciuB	102.24	79.77	0.0516268	FALSE	1.28168
nagD	485.61	378.89	2,21E-005	TRUE	1.28166
Cp1002_1839	104.28	81.41	0.049784	FALSE	1.28092
Cp1002_1886	55.72	43.53	0.15248	FALSE	1.28004
purS	171.16	133.79	0.012303	FALSE	1.27932
recO	56.35	44.05	0.151012	FALSE	1.27923
gloB1	179.62	140.51	0.010523	FALSE	1.27834
Cp1002_1304	108.32	84.75	0.0471059	FALSE	1.27811
radA	16.78	13.13	0.434723	FALSE	1.27799
Cp1002_1332	319.55	250.09	0.000656651	TRUE	1.27774
Cp1002_0245	1468.08	1150.27	3,35E-013	TRUE	1.27629
Cp1002_1371	65.54	51.42	0.125887	FALSE	1.2746
Cp1002_1403	112.82	88.56	0.044995	FALSE	1.27394
pyrE	306.47	240.68	0.000969086	TRUE	1.27335
Cp1002_0175	149.04	117.05	0.0214257	FALSE	1.2733
Cp1002_1799	504.47	396.41	2,39E-005	TRUE	1.2726
tilS	117.52	92.4	0.0418417	FALSE	1.27186
Cp1002_0213	9.07	7.14	0.573391	FALSE	1.27031
cbs	36.66	28.87	0.258219	FALSE	1.26983
trpG	13.98	11.01	0.485151	FALSE	1.26975
bioD1	21.89	17.24	0.382444	FALSE	1.26972
ciuF	11.68	9.2	0.523653	FALSE	1.26957
metK	333.48	262.98	0.000686761	TRUE	1.26808
mshB	302.73	238.79	0.00123017	FALSE	1.26777
Cp1002_1956	40.78	32.2	0.237233	FALSE	1.26646
pbpB	126.26	99.75	0.0378984	FALSE	1.26576
pnp	1474.58	1165.49	1,36E-012	TRUE	1.2652
Cp1002_1659	191.04	151.01	0.0108031	FALSE	1.26508
oppDF2	163.03	128.96	0.0188178	FALSE	1.26419
uvrB	344.34	272.39	0.000640525	TRUE	1.26414
ychF	442.23	349.87	0.000110049	TRUE	1.26398
mutT2	30.75	24.33	0.308063	FALSE	1.26387
dnaE	89.06	70.47	0.0828491	FALSE	1.2638
Cp1002_1416	328.92	260.4	0.000876257	TRUE	1.26313
ruvB	171.66	135.93	0.0163098	FALSE	1.26286
groEL	10203.4	8094.54	2,93E-076	TRUE	1.26053
dsbG	601.63	477.31	7,88E-006	TRUE	1.26046
sbcD	139.28	110.53	0.0317496	FALSE	1.26011
cyaA	49.35	39.17	0.201417	FALSE	1.25989
Cp1002_1749	21.37	16.99	0.403223	FALSE	1.2578
folA	89.24	70.95	0.0876131	FALSE	1.25779
ctpA	29.28	23.3	0.329385	FALSE	1.25665
purF	532.98	424.18	3,18E-005	TRUE	1.25649
rplO	4596.27	3658.15	1,97E-034	TRUE	1.25645
Cp1002_1008	21.57	17.19	0.404916	FALSE	1.2548
hemD	99.79	79.56	0.0736357	FALSE	1.25427
pheT	439.54	350.71	0.000180685	TRUE	1.25329
Cp1002_1693	699.32	559.18	2,75E-006	TRUE	1.25062
Cp1002_1716	36.75	29.39	0.282853	FALSE	1.25043
lepA	302.05	241.96	0.00220504	FALSE	1.24835
pgl	96.01	76.94	0.0848385	FALSE	1.24786
rplR	3476.52	2787.99	3,83E-025	TRUE	1.24696
Cp1002_1603	129.45	103.82	0.0459983	FALSE	1.24687
Cp1002_1820	242.95	194.97	0.00637862	FALSE	1.24609
ptrB	213.86	171.65	0.0105342	FALSE	1.24591
Cp1002_1681	55.05	44.2	0.194972	FALSE	1.24548
Cp1002_1011	42.81	34.4	0.254455	FALSE	1.24448
dnaJ1	465.96	374.45	0.000170336	TRUE	1.24439
thrC	283.42	227.87	0.00342699	FALSE	1.24378
cobT	86.79	69.79	0.105562	FALSE	1.24359
Cp1002_1731	327.54	263.44	0.00167791	FALSE	1.24332
otsA	199.32	160.34	0.0143091	FALSE	1.24311
pafA1	53.99	43.44	0.202728	FALSE	1.24286
nrdE	243.6	196	0.00681144	FALSE	1.24286
Cp1002_0552	457.5	368.15	0.00020979	TRUE	1.2427
Cp1002_2017	35.44	28.54	0.303603	FALSE	1.24177
recB	43.72	35.21	0.253301	FALSE	1.24169
rmlD	28.83	23.22	0.353715	FALSE	1.2416
Cp1002_2053	25.24	20.33	0.385655	FALSE	1.24152
ywnH	469.49	378.39	0.000188498	TRUE	1.24076
aroE	82.92	67.04	0.120889	FALSE	1.23687
mtrB	103.49	83.7	0.0835294	FALSE	1.23644
dnaB	193.2	156.39	0.0184198	FALSE	1.23537
Cp1002_1151	239.88	194.21	0.00867031	FALSE	1.23516
Cp1002_1811	9.62	7.79	0.599442	FALSE	1.23492
efp	695.14	562.99	8,07E-006	TRUE	1.23473
Cp1002_1345	17.83	14.45	0.475937	FALSE	1.23391
Cp1002_1850	24.02	19.47	0.408322	FALSE	1.23369
purE	204.98	166.16	0.0157278	FALSE	1.23363
clpS	791.19	641.44	2,10E-006	TRUE	1.23346
smpB	195.23	158.32	0.0185978	FALSE	1.23314
uspA4	133.42	108.22	0.0519067	FALSE	1.23286
Cp1002_1529	292.73	237.5	0.00401663	FALSE	1.23255
carA	108.77	88.25	0.0795411	FALSE	1.23252
Cp1002_1960	450.39	365.92	0.000384947	TRUE	1.23084
hmuT	137.87	112.05	0.0498202	FALSE	1.23043
pbpA	159.19	129.42	0.0352817	FALSE	1.23003
Cp1002_0289	14.08	11.45	0.531717	FALSE	1.22969
Cp1002_1837	210.18	170.95	0.0157402	FALSE	1.22948
Cp1002_2010	80.86	65.81	0.135148	FALSE	1.22869
rpsB	8006.65	6519.31	3,64E-050	TRUE	1.22814
Cp1002_1367	38.02	30.99	0.308359	FALSE	1.22685
murC	361.71	294.86	0.00168265	FALSE	1.22672
Cp1002_1638	38.7	31.55	0.304407	FALSE	1.22662
nrdF2	615.11	501.84	4,43E-005	TRUE	1.22571
fagB	25.09	20.48	0.410505	FALSE	1.2251
serC	25.04	20.45	0.411923	FALSE	1.22445
Cp1002_0799	31.71	25.9	0.356013	FALSE	1.22432
recA	335.79	274.27	0.00266683	FALSE	1.2243
greA	314.22	256.79	0.00373624	FALSE	1.22365
rplT	844.79	690.62	2,04E-006	TRUE	1.22323
Cp1002_0026	48.17	39.41	0.258362	FALSE	1.22228
ctaC	1929.11	1578.52	8,40E-013	TRUE	1.2221
fmt	178.92	146.44	0.0296209	FALSE	1.2218
opuBA	157.83	129.24	0.0414386	FALSE	1.22122
Cp1002_2002	447.9	366.77	0.000591791	TRUE	1.2212
Cp1002_0339	114.93	94.12	0.0819674	FALSE	1.2211
alaS	470.31	385.29	0.000440995	TRUE	1.22066
plsC	1475.02	1208.81	5,05E-010	TRUE	1.22022
lppL	304.12	249.36	0.00486058	FALSE	1.2196
Cp1002_0331	11.29	9.26	0.587911	FALSE	1.21922
cysE	115.07	94.38	0.0836328	FALSE	1.21922
pgpB	29.59	24.27	0.380387	FALSE	1.2192
Cp1002_0840	149.98	123.02	0.0483087	FALSE	1.21915
pth1	45.23	37.1	0.278236	FALSE	1.21914
desA3	2.84	2.33	0.786026	FALSE	1.21888
potA	17.21	14.12	0.504012	FALSE	1.21884
rplS	2545.33	2091.59	6,22E-016	TRUE	1.21694
pknA	77.05	63.33	0.160366	FALSE	1.21664
rpoB	1125.2	926.66	1,01E-007	TRUE	1.21425
rpsM	1373.2	1131.42	4,28E-009	TRUE	1.2137
apt	477.5	393.47	0.00053968	TRUE	1.21356
Cp1002_1935	137.44	113.26	0.0634936	FALSE	1.21349
Cp1002_0956	1290.03	1063.77	1,40E-008	TRUE	1.2127
gltT	311.89	257.23	0.00532827	FALSE	1.21249
Cp1002_1077	67.96	56.16	0.196948	FALSE	1.21011
mtrB	255.59	211.55	0.0129113	FALSE	1.20818
Cp1002_0032	239.4	198.21	0.016254	FALSE	1.20781
mnmA	125.79	104.15	0.0815601	FALSE	1.20778
ctpA	187.72	155.43	0.0333772	FALSE	1.20775
dapD	152.42	126.24	0.0555333	FALSE	1.20738
bioD	119.62	99.1	0.0902012	FALSE	1.20706
rplL	9994.35	8282.81	2,12E-054	TRUE	1.20664
serB	26.3	21.8	0.427952	FALSE	1.20642
tatB	293.89	243.74	0.00819052	FALSE	1.20575
Cp1002_1840	98.75	81.95	0.126354	FALSE	1.205
norM	13.62	11.31	0.571254	FALSE	1.20424
rpfB	275.3	228.66	0.0109753	FALSE	1.20397
Cp1002_1209	91.75	76.23	0.14256	FALSE	1.20359
yrpB	33.37	27.75	0.378313	FALSE	1.20252
rplF	5571.87	4635.12	4,43E-030	TRUE	1.2021
fusA	3463.55	2881.94	3,05E-019	TRUE	1.20181
Cp1002_0229	33.14	27.6	0.382948	FALSE	1.20072
Cp1002_1477	60.18	50.12	0.239712	FALSE	1.20072
Cp1002_1953	737.04	613.86	3,87E-005	TRUE	1.20066
Cp1002_1072a	250.69	208.85	0.0165483	FALSE	1.20034
fecE	316.43	264.27	0.00770829	FALSE	1.19737
Cp1002_0292	288.23	240.96	0.0113357	FALSE	1.19617
Cp1002_0536	67.12	56.21	0.225241	FALSE	1.19409
atpF	3332.66	2791.65	1,25E-017	TRUE	1.1938
glmS	264.21	221.56	0.0167405	FALSE	1.1925
ulaA	23.9	20.05	0.472633	FALSE	1.19202
idi	65.34	54.82	0.235223	FALSE	1.1919
hmuU	55.03	46.17	0.276006	FALSE	1.1919
Cp1002_0272	80.55	67.62	0.188626	FALSE	1.19122
argF	139.87	117.5	0.0841462	FALSE	1.19038
glgP	80.5	67.63	0.190254	FALSE	1.1903
nodI	138.24	116.19	0.0866795	FALSE	1.18978
srtB	74.83	62.94	0.208979	FALSE	1.18891
xis	940.76	792.82	9,96E-006	TRUE	1.1866
Cp1002_1224	91.27	77	0.170986	FALSE	1.18532
Cp1002_0328	4.18	3.53	0.770551	FALSE	1.18414
Cp1002_0797	134.85	113.9	0.0978495	FALSE	1.18393
Cp1002_1861	190.27	160.75	0.0495105	FALSE	1.18364
Cp1002_2096	108.05	91.31	0.139311	FALSE	1.18333
ccsX	380.01	321.19	0.005594	FALSE	1.18313
dnaX	153.75	130.12	0.079795	FALSE	1.1816
relA	341.26	288.96	0.00921179	FALSE	1.18099
Cp1002_0508	105.27	89.16	0.14861	FALSE	1.18069
ycaO	1.18	0	0.746448	FALSE	1.18
mrpG	70.38	59.65	0.239044	FALSE	1.17988
ctaE	1420.8	1204.32	1,22E-007	TRUE	1.17975
oppCD1	14.44	12.24	0.594038	FALSE	1.17974
mshC	101.41	86.03	0.159361	FALSE	1.17877
ispG	567.63	481.86	0.000900546	TRUE	1.178
fadD32	278.51	236.49	0.0202172	FALSE	1.17768
bioW	42.09	35.74	0.366707	FALSE	1.17767
cls	100.68	85.57	0.164496	FALSE	1.17658
Cp1002_1412	64.51	54.88	0.26793	FALSE	1.17547
Cp1002_0179	71.03	60.47	0.246623	FALSE	1.17463
etfB	367.78	313.39	0.00865652	FALSE	1.17355
Cp1002_1650	65.26	55.62	0.269288	FALSE	1.17332
pqqE	324.23	276.43	0.0139456	FALSE	1.17292
Cp1002_1548	9.84	8.39	0.668579	FALSE	1.17282
gatA	259.54	221.43	0.0283431	FALSE	1.17211
Cp1002_1501	30.2	25.77	0.454939	FALSE	1.17191
tcsS4	2632.56	2246.88	3,01E-012	TRUE	1.17165
Cp1002_0671	458.26	391.3	0.00370822	FALSE	1.17112
recR	62.52	53.4	0.284515	FALSE	1.17079
ribF	110.06	94.04	0.156336	FALSE	1.17035
ftsW1	395.95	338.43	0.00726054	FALSE	1.16996
oppC4	170.6	145.9	0.0788809	FALSE	1.16929
pimT	148.68	127.16	0.100997	FALSE	1.16924
Cp1002_1244	116.86	99.99	0.146818	FALSE	1.16872
yxlG	22.7	19.43	0.523269	FALSE	1.1683
Cp1002_1646	181.62	155.46	0.0709977	FALSE	1.16827
Cp1002_1834	98.76	84.58	0.184208	FALSE	1.16765
rbfA	652.37	559.32	0.000685072	TRUE	1.16636
Cp1002_1068	843.34	723.15	0.000114146	TRUE	1.1662
Cp1002_0065	278.85	239.2	0.0268296	FALSE	1.16576
Cp1002_0446	690.92	592.8	0.000497463	TRUE	1.16552
mycB	56.61	48.58	0.31949	FALSE	1.16529
nagB	188.2	161.61	0.0703862	FALSE	1.16453
Cp1002_1312	24.14	20.73	0.517057	FALSE	1.1645
Cp1002_0039	294.45	253.05	0.0241644	FALSE	1.1636
leuD	8.18	7.04	0.709107	FALSE	1.16193
Cp1002_1133	87.11	74.97	0.223439	FALSE	1.16193
ureF	105.52	90.88	0.181839	FALSE	1.16109
rluB	209.08	180.25	0.0614619	FALSE	1.15994
pknL	79.96	68.96	0.248375	FALSE	1.15951
yngHB	499.39	430.77	0.00394468	FALSE	1.1593
murD	543.51	468.91	0.00265941	FALSE	1.15909
engA	249.75	215.79	0.0432543	FALSE	1.15738
Cp1002_1074	252.73	218.43	0.0423376	FALSE	1.15703
tcsS	67.43	58.3	0.295281	FALSE	1.1566
Cp1002_1999	25.78	22.31	0.519525	FALSE	1.15554
Cp1002_0674	58.13	50.33	0.334658	FALSE	1.15498
traX	20.3	17.58	0.569037	FALSE	1.15472
oppB5	15.16	13.13	0.62281	FALSE	1.15461
Cp1002_0800	103.6	89.77	0.199585	FALSE	1.15406
ureD	171.45	148.65	0.0999314	FALSE	1.15338
pyc	77.06	66.82	0.27035	FALSE	1.15325
glnA	84.92	73.65	0.247709	FALSE	1.15302
pheS	245.41	212.85	0.0494428	FALSE	1.15297
cca	162.15	140.67	0.110706	FALSE	1.1527
Cp1002_0540	109.31	94.86	0.191077	FALSE	1.15233
lpqW	403.55	350.39	0.0122311	FALSE	1.15172
ybhB	39.96	34.71	0.431512	FALSE	1.15125
ada	49.76	43.29	0.383971	FALSE	1.14946
valS	440.86	383.69	0.00969889	FALSE	1.149
Cp1002_0998	369.01	321.23	0.0181107	FALSE	1.14874
Cp1002_2042	40.59	35.34	0.433602	FALSE	1.14856
Cp1002_0277	207.59	180.84	0.0774356	FALSE	1.14792
ureE	254.56	221.89	0.0512755	FALSE	1.14724
pyrH	1270.09	1107.19	1,34E-005	TRUE	1.14713
ppgk	272.89	238	0.0442056	FALSE	1.1466
gatC	236.3	206.3	0.0625975	FALSE	1.14542
ftsK	461.83	403.23	0.00926095	FALSE	1.14533
tpdA	110.88	96.92	0.205111	FALSE	1.14404
Cp1002_1913	5.09	4.45	0.786239	FALSE	1.14382
tetR	70.38	61.58	0.315344	FALSE	1.1429
Cp1002_0054	150.63	131.88	0.143236	FALSE	1.14217
Cp1002_1487	129.93	113.77	0.174254	FALSE	1.14204
pbp1A	248.22	217.42	0.0608505	FALSE	1.14166
manA	214.93	188.45	0.082797	FALSE	1.14051
Cp1002_1165	501.65	439.88	0.00806491	FALSE	1.14042
glgX	111.48	97.77	0.212211	FALSE	1.14023
uvrA	21.57	18.93	0.5846	FALSE	1.13946
lipT	79.8	70.11	0.295976	FALSE	1.13821
Cp1002_1492	42.19	37.12	0.450968	FALSE	1.13658
nagA	35.73	31.44	0.488163	FALSE	1.13645
mraY	507.53	446.64	0.00900935	FALSE	1.13633
hemC	185.77	163.5	0.114358	FALSE	1.13621
fdxA	180.47	158.94	0.121044	FALSE	1.13546
folB	216.56	190.73	0.0894852	FALSE	1.13543
pspA1	1276.22	1125.62	4,30E-005	TRUE	1.13379
hpt	270.91	239.07	0.0603875	FALSE	1.13318
lspA	240.13	211.98	0.0776394	FALSE	1.1328
ftsX	350.55	309.49	0.0331111	FALSE	1.13267
opuBB	61.96	54.71	0.370796	FALSE	1.13252
rph	663.37	587.42	0.00396468	FALSE	1.12929
proS	479.7	424.82	0.0143545	FALSE	1.12918
Cp1002_1100	201.37	178.38	0.113296	FALSE	1.12888
rbsC	55.63	49.28	0.405325	FALSE	1.12886
otsB	41.6	36.86	0.472377	FALSE	1.12859
Cp1002_1148	46.5	41.33	0.455792	FALSE	1.12509
ribE	165.61	147.26	0.160347	FALSE	1.12461
hisG	253.49	225.62	0.0841952	FALSE	1.12353
rsmI	202.06	179.88	0.123594	FALSE	1.1233
atpE	1792.15	1595.55	4,50E-006	TRUE	1.12322
Cp1002_1727	18.71	16.66	0.639866	FALSE	1.12305
Cp1002_0993	10.68	9.51	0.723745	FALSE	1.12303
Cp1002_1067	100.16	89.24	0.280775	FALSE	1.12237
Cp1002_0522	217.53	193.87	0.112564	FALSE	1.12204
carB	182.68	162.84	0.146368	FALSE	1.12184
Cp1002_1488	61.04	54.43	0.402184	FALSE	1.12144
dinB	41.22	36.77	0.492191	FALSE	1.12102
Cp1002_1092	35.15	31.36	0.526306	FALSE	1.12085
pmmB	11.61	10.36	0.71603	FALSE	1.12066
aroP2	57.09	50.97	0.421358	FALSE	1.12007
Cp1002_1653	220.29	196.88	0.116563	FALSE	1.1189
Cp1002_0432	155.56	139.03	0.187277	FALSE	1.1189
rplJ	11482.7	10271.2	9,59E-030	TRUE	1.11795
ptsH	6412.03	5736.82	3,36E-017	TRUE	1.1177
csdA	491.24	440.2	0.0211661	FALSE	1.11595
Cp1002_1697	1006.11	901.83	0.000989254	TRUE	1.11563
ykoE	44.2	39.64	0.491659	FALSE	1.11504
trmD	180.53	161.98	0.165823	FALSE	1.11452
lysR1	238.56	214.62	0.11743	FALSE	1.11155
Cp1002_1078	1053.81	949.18	0.00108945	FALSE	1.11023
ciuC	83.12	74.9	0.360561	FALSE	1.10975
Cp1002_0528	74.95	67.55	0.385848	FALSE	1.10955
htrA2	84.28	76	0.359529	FALSE	1.10895
Cp1002_0206	23.46	21.17	0.630408	FALSE	1.10817
Cp1002_1929	38.97	35.17	0.535477	FALSE	1.10805
slpA	276.88	249.96	0.0992661	FALSE	1.1077
Cp1002_1198	197.08	177.96	0.16498	FALSE	1.10744
Cp1002_0653	507.79	458.72	0.0262307	FALSE	1.10697
Cp1002_1191	22.63	20.46	0.640833	FALSE	1.10606
Cp1002_1641	971.81	879	0.00229094	FALSE	1.10559
oppA3	645.36	584.09	0.0133489	FALSE	1.1049
Cp1002_1628	125.85	113.97	0.276625	FALSE	1.10424
cspA	8738.68	7922.38	1,67E-019	TRUE	1.10304
Cp1002_1427	1279.37	1160.18	0.000585831	TRUE	1.10273
Cp1002_1484	41.68	37.8	0.535347	FALSE	1.10265
fhs	204.65	185.62	0.169889	FALSE	1.10252
Cp1002_1055	196.75	178.54	0.179813	FALSE	1.10199
ufaA	254.48	230.94	0.127281	FALSE	1.10193
cobH	404.59	367.18	0.0545647	FALSE	1.10188
ansA	43.19	39.2	0.53028	FALSE	1.10179
thiL	63.43	57.58	0.447467	FALSE	1.1016
pbuX	84.96	77.19	0.382149	FALSE	1.10066
Cp1002_1928	94.33	85.71	0.357386	FALSE	1.10057
Cp1002_0376	34.44	31.3	0.578757	FALSE	1.10032
ispB	263.55	239.6	0.125409	FALSE	1.09996
secA2	41.27	37.52	0.544306	FALSE	1.09995
Cp1002_0096	176.89	160.97	0.212438	FALSE	1.0989
mprA	202.21	184.05	0.183136	FALSE	1.09867
nadD	113.1	103.18	0.327502	FALSE	1.09614
Cp1002_1971	159.36	145.43	0.246232	FALSE	1.09578
Cp1002_0726	66.32	60.53	0.454847	FALSE	1.09566
Cp1002_1768	649.32	592.94	0.0197925	FALSE	1.09509
qcrC	1961.8	1792.47	5,43E-005	TRUE	1.09447
ndh	738.34	674.69	0.013414	FALSE	1.09434
Cp1002_0041	31.85	29.11	0.608202	FALSE	1.09413
tetR3	51.97	47.5	0.512625	FALSE	1.09411
aftA	36.66	33.51	0.58264	FALSE	1.094
csd	92.59	84.66	0.383539	FALSE	1.09367
porH	5020.94	4591.21	1,29E-010	TRUE	1.0936
Cp1002_1273	351.01	321.07	0.0906348	FALSE	1.09325
galE	435.27	398.22	0.0598898	FALSE	1.09304
galU	1044.5	955.86	0.00361985	FALSE	1.09273
clpX	228.59	209.29	0.175155	FALSE	1.09222
rplQ	6197.59	5674.54	1,47E-012	TRUE	1.09217
Cp1002_0864	98.2	89.93	0.375057	FALSE	1.09196
ftsQ	305.27	279.66	0.11876	FALSE	1.09158
lpqU	223.65	205.01	0.183776	FALSE	1.09092
iunH2	137.49	126.35	0.306647	FALSE	1.08817
polA	250.17	229.94	0.168451	FALSE	1.08798
lcfA1	21.59	19.86	0.68765	FALSE	1.08711
groEL1	6055.33	5574.39	1,92E-011	TRUE	1.08628
idsA	119.08	109.67	0.34956	FALSE	1.0858
Cp1002_1499	700.62	645.4	0.0234734	FALSE	1.08556
doxX	849.46	782.54	0.0126273	FALSE	1.08552
mgtE2	387.78	357.32	0.0926678	FALSE	1.08525
Cp1002_1000	246.96	227.71	0.181908	FALSE	1.08454
guaA	1148.2	1059.1	0.00409232	FALSE	1.08413
clpP2	2381.15	2197.11	3,70E-005	TRUE	1.08376
fhuC	199.58	184.17	0.233088	FALSE	1.08367
Cp1002_1318	281.86	260.14	0.156989	FALSE	1.08349
proB	54.44	50.26	0.534974	FALSE	1.08317
chrS	38.38	35.44	0.602976	FALSE	1.08296
ciuA	272.71	252.02	0.168271	FALSE	1.0821
Cp1002_1827	501.47	463.54	0.0622149	FALSE	1.08183
Cp1002_1954	629.27	582.23	0.0381827	FALSE	1.08079
Cp1002_1095	111.6	103.28	0.383647	FALSE	1.08056
sepF	1691.47	1565.82	0.000708819	TRUE	1.08025
dapD1	77.91	72.13	0.468104	FALSE	1.08013
birA	96.72	89.74	0.427203	FALSE	1.07778
tyrA	62.55	58.05	0.523987	FALSE	1.07752
Cp1002_1581	47.4	44.05	0.583443	FALSE	1.07605
tgt	200.39	186.24	0.25977	FALSE	1.07598
ahpC	1598.78	1486.04	0.00146061	FALSE	1.07587
glgB	153.29	142.5	0.325305	FALSE	1.07572
pspA	2090.33	1944.67	0.000303808	TRUE	1.0749
tcsR4	4413.48	4108.26	1,71E-007	TRUE	1.07429
Cp1002_0872	123.15	114.66	0.384327	FALSE	1.07405
Cp1002_0747	41.39	38.54	0.614307	FALSE	1.07395
rihA	243.26	226.52	0.22196	FALSE	1.0739
Cp1002_0106	164.63	153.34	0.316104	FALSE	1.07363
ribD	329.35	306.83	0.156951	FALSE	1.0734
bla	282.66	263.54	0.192824	FALSE	1.07255
manP	186.52	173.94	0.291028	FALSE	1.07232
glfT1	179.23	167.16	0.30112	FALSE	1.07221
ddl	422.09	393.69	0.11271	FALSE	1.07214
prfB	417.55	389.93	0.118582	FALSE	1.07083
ispD	145.7	136.17	0.359993	FALSE	1.06999
Cp1002_0806a	39.1	36.56	0.636817	FALSE	1.06947
Cp1002_1811a	10.33	9.66	0.808435	FALSE	1.06936
Cp1002_1071	15.43	14.43	0.767103	FALSE	1.0693
Cp1002_1652	18.22	17.04	0.747685	FALSE	1.06925
Cp1002_0223	5.12	4.79	0.864994	FALSE	1.06889
marR2	334.24	312.81	0.170856	FALSE	1.06851
Cp1002_0492	132.95	124.51	0.390703	FALSE	1.06779
Cp1002_1882	76.91	72.03	0.513999	FALSE	1.06775
Cp1002_1640	580	543.79	0.0759216	FALSE	1.06659
Cp1002_1579	56.12	52.64	0.582542	FALSE	1.06611
Cp1002_0074	61.46	57.65	0.565204	FALSE	1.06609
Cp1002_1283	52.39	49.15	0.595956	FALSE	1.06592
asnB	174.35	163.57	0.333451	FALSE	1.0659
embC	82.94	77.83	0.505656	FALSE	1.06566
tmk	146.15	137.15	0.377056	FALSE	1.06562
copD	217.31	204.02	0.283429	FALSE	1.06514
Cp1002_2049	443	416.23	0.128359	FALSE	1.06432
Cp1002_0643	224.21	210.7	0.280228	FALSE	1.06412
Cp1002_0743	202.87	190.81	0.308293	FALSE	1.0632
Cp1002_0345	290.43	273.17	0.222907	FALSE	1.06318
Cp1002_0304	32.62	30.71	0.685612	FALSE	1.06219
Cp1002_1498	67.69	63.73	0.55999	FALSE	1.06214
nifS	221.72	208.75	0.291471	FALSE	1.06213
pabB	60.09	56.6	0.584517	FALSE	1.06166
Cp1002_2091	134.24	126.47	0.414703	FALSE	1.06144
glfT1	54.71	51.56	0.603718	FALSE	1.06109
Cp1002_1969	13.89	13.1	0.795132	FALSE	1.06031
rpsE	3133.21	2956.01	9,92E-005	TRUE	1.05995
gppA1	213.55	201.73	0.316276	FALSE	1.05859
glnD	127.41	120.36	0.438989	FALSE	1.05857
truB	49.68	46.94	0.629578	FALSE	1.05837
Cp1002_0038	126.12	119.17	0.442405	FALSE	1.05832
Cp1002_1079	589.94	557.59	0.0975302	FALSE	1.05802
Cp1002_0716	898.15	849.45	0.0422024	FALSE	1.05733
Cp1002_1984	15.68	14.83	0.788488	FALSE	1.05732
Cp1002_1851	28.53	27	0.719115	FALSE	1.05667
Cp1002_1302	479.31	453.64	0.140674	FALSE	1.05659
Cp1002_0071	482.09	456.46	0.141192	FALSE	1.05615
Cp1002_2021	393.85	373.09	0.18571	FALSE	1.05564
aroK	351.13	332.67	0.212152	FALSE	1.05549
Cp1002_0628	526.15	498.71	0.128392	FALSE	1.05502
pbpB	42.51	40.34	0.669446	FALSE	1.05379
uvrD	85.43	81.11	0.547157	FALSE	1.05326
vapI	372.09	353.32	0.209522	FALSE	1.05312
actP	20.94	19.89	0.766732	FALSE	1.05279
dsbD	104.71	99.46	0.507102	FALSE	1.05279
glxK	58.33	55.42	0.621499	FALSE	1.05251
hisS	386.58	367.43	0.205415	FALSE	1.05212
Cp1002_1069	868.83	826.09	0.0585596	FALSE	1.05174
ag84	3002.67	2857.9	0.000498995	TRUE	1.05066
Cp1002_1694	782.91	745.25	0.0761349	FALSE	1.05053
secA	682.46	650.01	0.099882	FALSE	1.04992
uvrD	115.95	110.44	0.497879	FALSE	1.04989
nirC	26.37	25.17	0.752134	FALSE	1.04768
fhuD	344.8	329.42	0.258383	FALSE	1.04669
leuA	22.63	21.63	0.77328	FALSE	1.04623
Cp1002_1818	33.17	31.73	0.729655	FALSE	1.04538
Cp1002_1938	18.26	17.47	0.797988	FALSE	1.04522
ubiE	592	566.54	0.146147	FALSE	1.04494
eutD	146.13	139.99	0.475641	FALSE	1.04386
Cp1002_0548	757.19	725.61	0.105637	FALSE	1.04352
yjiN	456.31	437.32	0.20963	FALSE	1.04342
rnd	133.74	128.19	0.497692	FALSE	1.0433
Cp1002_1757	465.58	446.28	0.205959	FALSE	1.04325
pcsA	71.09	68.15	0.621636	FALSE	1.04314
cmk	129.75	124.4	0.505557	FALSE	1.04301
Cp1002_0963	538.87	516.7	0.175247	FALSE	1.04291
Cp1002_1724	59.95	57.49	0.651676	FALSE	1.04279
Cp1002_1185	399.68	383.4	0.245441	FALSE	1.04246
Cp1002_1771	37.34	35.83	0.723582	FALSE	1.04214
ppa	713.01	684.37	0.123367	FALSE	1.04185
atpA	2744.95	2634.71	0.00247969	FALSE	1.04184
Cp1002_0462	260.33	250.22	0.359944	FALSE	1.0404
dapE	143.99	138.41	0.49644	FALSE	1.04032
pyrD	192.68	185.38	0.436469	FALSE	1.03938
Cp1002_0816	68.4	65.82	0.64363	FALSE	1.0392
mrpA	55.34	53.28	0.679242	FALSE	1.03866
Cp1002_0770	205.87	198.21	0.425206	FALSE	1.03865
mntC	43.08	41.48	0.715534	FALSE	1.03857
potC	17.78	17.12	0.814937	FALSE	1.03855
trxA1	980.63	944.3	0.0823112	FALSE	1.03847
Cp1002_0773	258.74	249.36	0.377217	FALSE	1.03762
eno	7843.81	7563.9	1,28E-006	TRUE	1.03701
Cp1002_0208	154.51	149.14	0.503445	FALSE	1.03601
aspC	73.22	70.69	0.645988	FALSE	1.03579
mrpE	80.74	78.05	0.635182	FALSE	1.03447
Cp1002_0736	21.86	21.14	0.805993	FALSE	1.03406
Cp1002_2038	309.72	299.53	0.355421	FALSE	1.03402
rpmB	1616.02	1563.06	0.0349863	FALSE	1.03388
Cp1002_0101	275.89	266.87	0.384442	FALSE	1.0338
Cp1002_1464	51.88	50.2	0.707274	FALSE	1.03347
mprA	53.35	51.67	0.706792	FALSE	1.03251
citE	94.5	91.59	0.620006	FALSE	1.03177
Cp1002_0849	1307.05	1267.31	0.066492	FALSE	1.03136
rimJ	59.73	57.95	0.697464	FALSE	1.03072
pyrB	45.53	44.19	0.735641	FALSE	1.03032
aroC	225.3	219	0.462053	FALSE	1.02877
purK	168.81	164.18	0.527602	FALSE	1.0282
cobC	49.68	48.38	0.736602	FALSE	1.02687
Cp1002_0315	248.22	241.84	0.455229	FALSE	1.02638
purB	216.05	210.59	0.48884	FALSE	1.02593
rpsD	1030.75	1004.76	0.130761	FALSE	1.02587
cobN	19.22	18.75	0.838445	FALSE	1.02507
Cp1002_1443	147.84	144.26	0.573135	FALSE	1.02482
Cp1002_1111	369.7	360.75	0.372929	FALSE	1.02481
serB	113.86	111.14	0.622725	FALSE	1.02447
Cp1002_0019	762.31	744.15	0.203333	FALSE	1.0244
hemN	138.08	134.88	0.592054	FALSE	1.02372
rpsS	1242.84	1214.81	0.111166	FALSE	1.02307
dnaG	137.59	134.51	0.597254	FALSE	1.0229
menC	94.86	92.8	0.664228	FALSE	1.0222
pepC2	77.52	75.86	0.69615	FALSE	1.02188
thrA	245.67	240.49	0.489176	FALSE	1.02154
fas	39.5	38.69	0.783527	FALSE	1.02094
Cp1002_0644	187.15	183.45	0.554578	FALSE	1.02017
xthA	192.71	188.91	0.54909	FALSE	1.02012
glbO	1.54	1.51	0.957458	FALSE	1.01987
Cp1002_0992	1.55	1.52	0.957408	FALSE	1.01974
mas	202.57	198.8	0.54643	FALSE	1.01896
Cp1002_0239	2.29	2.25	0.949848	FALSE	1.01778
mepB	4.2	4.13	0.933038	FALSE	1.01695
ygbN	1.81	1.78	0.956082	FALSE	1.01685
Cp1002_0327	2.46	2.42	0.949086	FALSE	1.01653
Cp1002_0067	2.46	2.42	0.949086	FALSE	1.01653
trpC	8.12	7.99	0.908042	FALSE	1.01627
mntB	10.03	9.87	0.897953	FALSE	1.01621
Cp1002_1871	6.94	6.83	0.915194	FALSE	1.01611
mhpC	16.45	16.19	0.869871	FALSE	1.01606
mshD	20.92	20.59	0.853508	FALSE	1.01603
Cp1002_1888	10.79	10.62	0.89454	FALSE	1.01601
Cp1002_1056	78.75	77.51	0.720286	FALSE	1.016
Cp1002_1994	8.26	8.13	0.907692	FALSE	1.01599
glpF	44.49	43.79	0.787867	FALSE	1.01599
potD	57.88	56.97	0.758956	FALSE	1.01597
coaE	414.03	407.53	0.411928	FALSE	1.01595
hemH	307.12	302.3	0.479831	FALSE	1.01594
Cp1002_1187	172.73	170.02	0.596241	FALSE	1.01594
nemA	47.81	47.06	0.780466	FALSE	1.01594
Cp1002_0712	161.29	158.76	0.608696	FALSE	1.01594
Cp1002_0413a	41.46	40.81	0.795249	FALSE	1.01593
Cp1002_2090	27.43	27	0.832834	FALSE	1.01593
Cp1002_0700	77.19	75.98	0.723282	FALSE	1.01593
tsnR	266.84	262.66	0.51037	FALSE	1.01591
Cp1002_0397	187.08	184.15	0.581551	FALSE	1.01591
ltbR	27.46	27.03	0.832793	FALSE	1.01591
Cp1002_1248	70.9	69.79	0.734441	FALSE	1.0159
Cp1002_1564	30.68	30.2	0.823456	FALSE	1.01589
Cp1002_0339a	28.77	28.32	0.828964	FALSE	1.01589
azlD	15.36	15.12	0.874612	FALSE	1.01587
Cp1002_1554	29.47	29.01	0.827024	FALSE	1.01586
pdxS	29.53	29.07	0.826946	FALSE	1.01582
Cp1002_0873	12.2	12.01	0.888257	FALSE	1.01582
Cp1002_0023b	12.2	12.01	0.888257	FALSE	1.01582
Cp1002_0919	37.89	37.3	0.804432	FALSE	1.01582
whiB	11.57	11.39	0.891193	FALSE	1.0158
htaA	38.57	37.97	0.802773	FALSE	1.0158
mntC	14.33	14.11	0.87943	FALSE	1.01559
Cp1002_1190	14.38	14.16	0.879334	FALSE	1.01554
cbiQ	7.19	7.08	0.914513	FALSE	1.01554
Cp1002_0410	5.92	5.83	0.922534	FALSE	1.01544
Cp1002_1146	5.44	5.36	0.926381	FALSE	1.01493
rne	301.96	297.57	0.492431	FALSE	1.01475
trpD	3.53	3.48	0.941238	FALSE	1.01437
oppA2	222.25	219.15	0.560101	FALSE	1.01415
pncB	212.92	210.02	0.570746	FALSE	1.01381
nrdR	495.47	488.99	0.39173	FALSE	1.01325
argS	486.79	480.58	0.398699	FALSE	1.01292
Cp1002_1772	1126.94	1112.73	0.200199	FALSE	1.01277
ileS	369.65	365.16	0.467152	FALSE	1.0123
ppiB	180.88	178.73	0.612769	FALSE	1.01203
Cp1002_1515	5436.87	5372.25	0.00540697	FALSE	1.01203
thrB	336.05	332.06	0.490353	FALSE	1.01202
Cp1002_0803	180.09	178.01	0.615781	FALSE	1.01168
Cp1002_0222	1.81	1.79	0.960256	FALSE	1.01117
ftsW	90.13	89.15	0.725975	FALSE	1.01099
dinG	54.51	53.95	0.787587	FALSE	1.01038
ccsA	109.12	108	0.703078	FALSE	1.01037
nth	109.29	108.31	0.709944	FALSE	1.00905
purT	82.25	81.52	0.747401	FALSE	1.00895
rnr	112.02	111.12	0.711673	FALSE	1.0081
Cp1002_0818	113.83	112.96	0.711643	FALSE	1.0077
pac2	407.5	404.62	0.489353	FALSE	1.00712
dxr	170.31	169.16	0.657044	FALSE	1.0068
hisA	355.5	353.18	0.523125	FALSE	1.00657
spoT	109.07	108.39	0.725208	FALSE	1.00627
ppiA	1133.95	1131.65	0.300876	FALSE	1.00203
gyrB	984.98	984.05	0.347064	FALSE	1.00095
sufR	448	447.88	0.532652	FALSE	1.00027
dxs	392.05	392.08	0.562649	FALSE	0.999923
Cp1002_0942	277.02	277.05	0.626803	FALSE	0.999892
cspB	285.91	285.96	0.621881	FALSE	0.999825
Cp1002_0459	160.42	160.55	0.71603	FALSE	0.99919
Cp1002_1718	160.16	160.41	0.721219	FALSE	0.998441
pyrR	507.04	508.01	0.529048	FALSE	0.998091
sdaB	67.41	67.62	0.823873	FALSE	0.996894
ppc	447.07	448.7	0.571778	FALSE	0.996367
Cp1002_0825	584.92	587.07	0.518086	FALSE	0.996338
guaB2	396.39	397.97	0.597722	FALSE	0.99603
Cp1002_0433	137.7	138.27	0.756778	FALSE	0.995878
nrdD	32.94	33.09	0.880913	FALSE	0.995467
Cp1002_0892	714.17	717.89	0.492985	FALSE	0.994818
Cp1002_1154	67.62	68.02	0.83614	FALSE	0.994119
acsA	16.87	16.97	0.917747	FALSE	0.994107
mrpD	52.24	52.58	0.858091	FALSE	0.993534
Cp1002_0547	51.51	51.86	0.860202	FALSE	0.993251
nusB	864.23	870.59	0.477645	FALSE	0.992695
Cp1002_1051	200.69	202.17	0.732406	FALSE	0.992679
arsC	145.33	146.5	0.77543	FALSE	0.992014
qcrB	908.94	916.29	0.475874	FALSE	0.991979
Cp1002_0126a	1595.98	1609.01	0.345747	FALSE	0.991902
Cp1002_1462	142.34	143.53	0.779666	FALSE	0.991709
pgsA	178.6	180.11	0.754665	FALSE	0.991616
Cp1002_1862	253.51	255.72	0.71183	FALSE	0.991358
glnE	99.63	100.52	0.818045	FALSE	0.991146
Cp1002_0040	33	33.31	0.896127	FALSE	0.990693
amtR	103.33	104.32	0.818321	FALSE	0.99051
thrS	732.21	739.39	0.543576	FALSE	0.990289
mntD	26.12	26.38	0.909113	FALSE	0.990144
rpsQ	4821.95	4872.01	0.12505	FALSE	0.989725
aroB	250.03	252.71	0.730235	FALSE	0.989395
ilvB1	26.08	26.36	0.911387	FALSE	0.989378
tyrS	667.29	674.46	0.57347	FALSE	0.989369
Cp1002_0064	174.37	176.28	0.775044	FALSE	0.989165
Cp1002_0691	53.12	53.71	0.875285	FALSE	0.989015
Cp1002_1145	480.02	485.5	0.640369	FALSE	0.988713
Cp1002_0780	194.34	196.67	0.770546	FALSE	0.988153
Cp1002_2025	95.3	96.53	0.843043	FALSE	0.987258
Cp1002_1080	543.16	550.28	0.63869	FALSE	0.987061
Cp1002_0601	204.71	207.42	0.774179	FALSE	0.986935
Cp1002_1717	78.21	79.28	0.861388	FALSE	0.986504
Cp1002_1657	100.68	102.08	0.844182	FALSE	0.986285
Cp1002_1946	54.08	54.93	0.892779	FALSE	0.984526
proA	170.39	173.26	0.818823	FALSE	0.983435
Cp1002_0858	159.5	162.39	0.833325	FALSE	0.982203
rimI	142.43	145.03	0.843251	FALSE	0.982073
thyX	136.9	139.45	0.848651	FALSE	0.981714
Cp1002_1872	167.46	170.6	0.8337	FALSE	0.981594
Cp1002_0005	119.13	121.41	0.86175	FALSE	0.981221
add	76.61	78.08	0.889173	FALSE	0.981173
Cp1002_0740	59.35	60.5	0.903181	FALSE	0.980992
Cp1002_0615	54.5	55.6	0.910475	FALSE	0.980216
Cp1002_1986	324.57	331.21	0.786388	FALSE	0.979952
Cp1002_1015	1286.59	1313.3	0.594523	FALSE	0.979662
Cp1002_1833	95.99	98	0.885428	FALSE	0.97949
tal	161.76	165.26	0.856434	FALSE	0.978821
mrpE1	30.44	31.11	0.938585	FALSE	0.978464
Cp1002_1241	155.95	159.41	0.862743	FALSE	0.978295
rpiB	1134.28	1161.63	0.673335	FALSE	0.976455
qcrA	1446.67	1481.91	0.638592	FALSE	0.97622
mrpC	31.86	32.67	0.947777	FALSE	0.975207
Cp1002_0673	86.17	88.39	0.915945	FALSE	0.974884
recF	82.54	84.67	0.91794	FALSE	0.974844
rulD	215.1	220.73	0.870834	FALSE	0.974494
pitB	105.39	108.18	0.911072	FALSE	0.97421
malF	300.12	308.08	0.850958	FALSE	0.974163
hemB	159.41	163.99	0.906322	FALSE	0.972071
brnQ	20.14	20.72	0.966804	FALSE	0.972008
tipA	17.24	17.74	0.969752	FALSE	0.971815
Cp1002_1368	417.11	429.44	0.858182	FALSE	0.971288
lexA	92.15	94.9	0.934562	FALSE	0.971022
Cp1002_2079	127.68	131.54	0.925413	FALSE	0.970655
pdxY	119.56	123.19	0.928593	FALSE	0.970533
Cp1002_0804	718.94	740.82	0.827057	FALSE	0.970465
manB	47.89	49.37	0.956836	FALSE	0.970022
Cp1002_0416	188.84	194.68	0.914566	FALSE	0.970002
mntB	31.68	32.66	0.964981	FALSE	0.969994
clpC	2068.2	2134.62	0.750444	FALSE	0.968884
Cp1002_2013	683.8	706.11	0.862227	FALSE	0.968404
crtI2	14.81	15.3	0.980602	FALSE	0.967974
asd	769.76	795.7	0.870015	FALSE	0.9674
katA	319.12	329.96	0.918738	FALSE	0.967148
pbp4	80.04	82.79	0.961165	FALSE	0.966783
cobJ	180.11	186.36	0.944293	FALSE	0.966463
glpK	60.01	62.18	0.974031	FALSE	0.965101
Cp1002_1788	571.32	592.31	0.927528	FALSE	0.964562
cydB	11.66	12.09	0.989895	FALSE	0.964433
Cp1002_0857	390.01	404.52	0.945122	FALSE	0.96413
tesB	175.1	181.63	0.963861	FALSE	0.964048
sufD	198.81	206.25	0.962494	FALSE	0.963927
Cp1002_0911	196.38	203.73	0.962761	FALSE	0.963923
ripA	400.97	416.06	0.949063	FALSE	0.963731
alr	175.31	182.18	0.97758	FALSE	0.96229
sufC	341.45	354.89	0.97047	FALSE	0.962129
deoC	131.1	136.27	0.982166	FALSE	0.962061
gatR	693.51	720.89	0.95963	FALSE	0.962019
dtxR	363.7	378.07	0.97108	FALSE	0.961991
era	359.03	373.5	0.979486	FALSE	0.961258
mmsB	25.26	26.29	0.99586	FALSE	0.960822
mraW	1249.38	1301.85	0.994498	FALSE	0.959696
gcvT	44.75	46.67	0.997718	FALSE	0.95886
Cp1002_1876	50.15	52.31	0.996942	FALSE	0.958708
Cp1002_1408	228.67	238.52	0.993433	FALSE	0.958704
gpmB	280.72	292.91	0.989528	FALSE	0.958383
Cp1002_0235	36.89	38.5	0.995476	FALSE	0.958182
Cp1002_1720	36.61	38.22	0.99439	FALSE	0.957875
Cp1002_1655	439.52	459.3	0.968802	FALSE	0.956934
Cp1002_1349	211.72	221.36	0.97415	FALSE	0.956451
tig	1081.84	1131.66	0.93228	FALSE	0.955976
Cp1002_0167	78.55	82.22	0.978497	FALSE	0.955364
aspS	729.95	764.08	0.933983	FALSE	0.955332
pat	110.63	115.81	0.973903	FALSE	0.955272
glgC	516.64	541.06	0.938133	FALSE	0.954866
tuf	7393.72	7747.48	0.742314	FALSE	0.954339
dedA	43.28	45.38	0.977581	FALSE	0.953724
clpP1	1255.18	1317.59	0.856751	FALSE	0.952633
Cp1002_0103	40.27	42.28	0.973561	FALSE	0.95246
Cp1002_0341	32.83	34.47	0.975999	FALSE	0.952422
cseE	542.57	569.84	0.89877	FALSE	0.952144
gyrA	497.64	523.68	0.87816	FALSE	0.950275
galK	49.85	52.47	0.960425	FALSE	0.950067
Cp1002_1775	91.65	96.56	0.941078	FALSE	0.949151
Cp1002_1755	94.04	99.1	0.939087	FALSE	0.94894
Cp1002_0833	165.99	174.99	0.91625	FALSE	0.948568
Cp1002_1506	32.04	33.78	0.962885	FALSE	0.94849
scpB	27.11	28.59	0.965051	FALSE	0.948234
Cp1002_1474	119.96	126.51	0.926505	FALSE	0.948225
manC	201.37	212.4	0.903539	FALSE	0.94807
manB	699.96	738.96	0.808002	FALSE	0.947223
rpoC	2236.56	2362.16	0.653504	FALSE	0.946828
Cp1002_0558	386.46	408.42	0.845123	FALSE	0.946232
Cp1002_1402	144.92	153.16	0.904563	FALSE	0.9462
xseA	98.74	104.37	0.920308	FALSE	0.946057
Cp1002_1362	443.92	469.39	0.827986	FALSE	0.945738
murG	470.04	497.16	0.819381	FALSE	0.94545
Cp1002_1193	3125.82	3306.22	0.555052	FALSE	0.945436
Cp1002_1355	37.38	39.55	0.947492	FALSE	0.945133
accD	558.61	591.17	0.796072	FALSE	0.944923
cynT	166.27	176	0.88629	FALSE	0.944716
Cp1002_1944	132.72	140.55	0.895382	FALSE	0.94429
Cp1002_1242	381.3	404.76	0.797565	FALSE	0.94204
mmpL11	201.87	214.39	0.848226	FALSE	0.941602
aroG	455.79	484.17	0.770923	FALSE	0.941384
Cp1002_1465	93.9	99.78	0.893034	FALSE	0.94107
Cp1002_2089	153.75	163.39	0.862859	FALSE	0.941
gluB	17.12	18.2	0.953177	FALSE	0.940659
Cp1002_0058	1794.26	1908.1	0.540484	FALSE	0.940339
nusG	617.02	656.22	0.718735	FALSE	0.940264
cobU	107.76	114.64	0.878646	FALSE	0.939986
pepB	339.46	361.16	0.785605	FALSE	0.939916
panE	75.77	80.63	0.896742	FALSE	0.939725
Cp1002_1651	135.46	144.15	0.862172	FALSE	0.939716
Cp1002_0593	44.72	47.59	0.920454	FALSE	0.939693
Cp1002_1378	29.63	31.55	0.933388	FALSE	0.939144
tatA	790.31	841.84	0.660288	FALSE	0.938789
Cp1002_0330	9.99	10.65	0.959129	FALSE	0.938028
Cp1002_0538	349.74	372.94	0.759086	FALSE	0.937792
gpmA	1992.67	2125.92	0.453958	FALSE	0.937321
lipA	499.98	533.8	0.699106	FALSE	0.936643
lpqE	381.76	407.77	0.730691	FALSE	0.936214
sigE	285.11	304.72	0.760469	FALSE	0.935646
qorA	80.55	86.1	0.870706	FALSE	0.93554
yhaP	16.78	17.95	0.938965	FALSE	0.934819
ethR	230	246.39	0.764737	FALSE	0.933479
Cp1002_0954	623.58	668.14	0.619755	FALSE	0.933307
gltX1	444.55	476.33	0.674966	FALSE	0.933282
Cp1002_0475	70.24	75.29	0.865821	FALSE	0.932926
ppm1	978.82	1049.89	0.518215	FALSE	0.932307
metG	370.43	397.71	0.6812	FALSE	0.931407
murI	59.46	63.85	0.868516	FALSE	0.931245
lpqC	226.4	243.3	0.740388	FALSE	0.930538
yghZ	493.37	530.51	0.618016	FALSE	0.929992
pepO	125.21	134.68	0.799615	FALSE	0.929685
cobF	297.25	320.12	0.684491	FALSE	0.928558
nudL	139.59	150.37	0.77892	FALSE	0.92831
Cp1002_2016	28.86	31.12	0.895332	FALSE	0.927378
pnuC	17.84	19.24	0.917241	FALSE	0.927235
yvqK	98.05	105.85	0.801976	FALSE	0.926311
Cp1002_0765	70.14	75.72	0.832003	FALSE	0.926307
mqo	1400.3	1512.31	0.337339	FALSE	0.925934
pstP	73.91	79.83	0.82517	FALSE	0.925842
Cp1002_0192	310.47	335.46	0.647335	FALSE	0.925505
Cp1002_1963	60.77	65.68	0.838376	FALSE	0.925244
Cp1002_0744	58.3	63.05	0.838923	FALSE	0.924663
lysS1	129.1	139.69	0.759045	FALSE	0.924189
hisN	120.52	130.42	0.766305	FALSE	0.924091
trpS	740.3	801.49	0.455541	FALSE	0.923655
Cp1002_1533	81.63	88.39	0.803622	FALSE	0.923521
gluD	6.43	6.97	0.942777	FALSE	0.922525
Cp1002_1314	388.91	421.67	0.574312	FALSE	0.922309
Cp1002_0382	17.49	18.98	0.903069	FALSE	0.921496
cmtC	703.43	763.72	0.43432	FALSE	0.921057
dnaN	177.47	192.7	0.6939	FALSE	0.920965
Cp1002_1624	7.78	8.46	0.931969	FALSE	0.919622
tatC	67.86	73.85	0.797242	FALSE	0.91889
Cp1002_0591	486.48	529.78	0.484591	FALSE	0.918268
Cp1002_1108	325.82	355.38	0.55335	FALSE	0.916821
Cp1002_0597	11.54	12.62	0.906029	FALSE	0.914422
Cp1002_2040	1056.87	1156.39	0.253093	FALSE	0.913939
Cp1002_0334	226.87	248.42	0.590861	FALSE	0.913252
Cp1002_1181	57.91	63.48	0.78127	FALSE	0.912256
Cp1002_0426	25.74	28.22	0.852702	FALSE	0.912119
rplD	2150.36	2357.55	0.0893253	FALSE	0.912116
Cp1002_1819	218.1	239.12	0.588636	FALSE	0.912094
glf	375.98	412.31	0.47562	FALSE	0.911887
truA	38.39	42.12	0.818	FALSE	0.911443
Cp1002_0068	22.37	24.56	0.858729	FALSE	0.910831
Cp1002_0784	1930.95	2120.09	0.0975561	FALSE	0.910787
Cp1002_0288	13.32	14.65	0.887001	FALSE	0.909215
Cp1002_1026	69.3	76.23	0.745207	FALSE	0.909091
cysQ	284.14	312.58	0.509821	FALSE	0.909015
Cp1002_1939	13.97	15.37	0.883577	FALSE	0.908913
recX	41.87	46.12	0.79557	FALSE	0.907849
Cp1002_1281	27.37	30.15	0.8339	FALSE	0.907794
purM	522.75	576.14	0.354833	FALSE	0.907332
Cp1002_1199	394.47	434.87	0.419409	FALSE	0.907099
Cp1002_1756	40.84	45.05	0.792851	FALSE	0.906548
acp	65.15	71.9	0.738005	FALSE	0.90612
norB	1274.62	1408.72	0.128885	FALSE	0.904807
sigB	381.37	421.64	0.403575	FALSE	0.904492
uhpT	65.15	72.04	0.729308	FALSE	0.904359
senX3	512.92	567.26	0.330062	FALSE	0.904206
Cp1002_1365	39.47	43.66	0.786378	FALSE	0.904031
senX3	80.7	89.27	0.698188	FALSE	0.903999
hrcA	166.45	184.46	0.565882	FALSE	0.902364
mutT	309.6	343.14	0.432678	FALSE	0.902256
Cp1002_0241	43.57	48.3	0.767764	FALSE	0.90207
crtB	31.87	35.36	0.797868	FALSE	0.901301
argD	72.01	79.92	0.69884	FALSE	0.901026
murD	116.62	129.48	0.620302	FALSE	0.90068
priA	109.84	122.06	0.625816	FALSE	0.899885
prfC	145.57	161.84	0.571738	FALSE	0.899469
mrpA1	27.34	30.4	0.805993	FALSE	0.899342
rplB	1159.47	1289.39	0.108894	FALSE	0.899239
pth2	21.25	23.64	0.827277	FALSE	0.8989
Cp1002_1383	71.25	79.28	0.688536	FALSE	0.898713
atrC	95.96	106.85	0.638155	FALSE	0.898081
hemA	522.22	581.55	0.271667	FALSE	0.89798
rnc	991.52	1104.4	0.128535	FALSE	0.897791
glmM	595.11	663.19	0.235531	FALSE	0.897345
etfA	352.86	393.3	0.359723	FALSE	0.897178
Cp1002_1194	397.77	444.25	0.316283	FALSE	0.895374
dnaQ1	81.35	90.87	0.649713	FALSE	0.895235
yvbT	22.44	25.07	0.811047	FALSE	0.895094
Cp1002_1877	44.92	50.21	0.733286	FALSE	0.894643
Cp1002_1014	462.06	516.75	0.270634	FALSE	0.894165
dapA1	16.05	17.95	0.837326	FALSE	0.89415
Cp1002_2015	25.31	28.32	0.795138	FALSE	0.893715
trxA	289.21	324.58	0.359808	FALSE	0.891028
ureC	42.39	47.64	0.720934	FALSE	0.889798
Cp1002_0340	38.72	43.56	0.729253	FALSE	0.888889
Cp1002_1466	56.38	63.43	0.676034	FALSE	0.888854
Cp1002_1336	1319.97	1486.14	0.0410015	FALSE	0.888187
rrmA	1062.57	1196.78	0.0654432	FALSE	0.887857
aroE1	58.84	66.28	0.664299	FALSE	0.887749
Cp1002_1588	48.36	54.53	0.690138	FALSE	0.886851
fxsA	288.97	325.86	0.329316	FALSE	0.886792
def1	219.13	247.17	0.394009	FALSE	0.886556
purA	304.16	343.28	0.311634	FALSE	0.886041
glpD	378.88	427.83	0.255647	FALSE	0.885585
gldA	238.49	269.44	0.364042	FALSE	0.885132
cfp6	142.07	160.77	0.474575	FALSE	0.883685
pdxT	21.31	24.12	0.781288	FALSE	0.883499
hisI	123.53	139.91	0.500387	FALSE	0.882925
menD	143.73	162.84	0.465558	FALSE	0.882646
Cp1002_1428	298.75	338.74	0.288068	FALSE	0.881945
pepE	128.54	145.79	0.484341	FALSE	0.881679
Cp1002_1940	36.7	41.65	0.706648	FALSE	0.881152
mrpF1	28.77	32.67	0.737154	FALSE	0.880624
cobD	35.72	40.61	0.704516	FALSE	0.879586
abgB	45.42	51.66	0.667351	FALSE	0.87921
Cp1002_1257	104.79	119.33	0.507953	FALSE	0.878153
metQ1	26.39	30.07	0.737965	FALSE	0.877619
sufB	210.5	239.89	0.343846	FALSE	0.877486
piuB	38.8	44.22	0.684263	FALSE	0.877431
dapB	215.11	245.17	0.338021	FALSE	0.877391
cobQ	175.4	200	0.384553	FALSE	0.877
malL	82.74	94.45	0.545315	FALSE	0.876019
spoU	168.15	192.08	0.384906	FALSE	0.875416
glnB	718.14	820.89	0.070362	FALSE	0.874831
gnd	714.81	817.3	0.070192	FALSE	0.874599
ilvC	637.46	731.25	0.0764348	FALSE	0.87174
Cp1002_0097	164.57	188.99	0.36254	FALSE	0.870787
Cp1002_0438	8.95	10.28	0.831524	FALSE	0.870623
Cp1002_1596	405.12	465.35	0.151991	FALSE	0.870571
Cp1002_1605	120.7	138.8	0.428921	FALSE	0.869597
dgt	42.17	48.5	0.639657	FALSE	0.869485
gcp	111.55	128.38	0.443218	FALSE	0.868905
moaB	785.33	903.82	0.0418216	FALSE	0.868901
lutA	584.88	673.29	0.0782927	FALSE	0.86869
mapB	439.9	506.82	0.123548	FALSE	0.867961
Cp1002_1178	148.57	171.21	0.369752	FALSE	0.867765
tpiA	1563.68	1802.91	0.00341611	FALSE	0.867309
mntR	618.21	713.17	0.0643385	FALSE	0.866848
parB	330.45	381.73	0.170402	FALSE	0.865664
gcvH	143.61	165.94	0.364899	FALSE	0.865433
Cp1002_1149	419.51	484.8	0.120965	FALSE	0.865326
aroQ	267.12	308.77	0.214827	FALSE	0.86511
cmtB	435.11	503.05	0.112683	FALSE	0.864944
Cp1002_0978	12.23	14.16	0.787415	FALSE	0.863701
sodA	777.41	900.31	0.0310874	FALSE	0.863491
glmU	170.01	196.99	0.311038	FALSE	0.863039
argR	342.57	397.62	0.143683	FALSE	0.861551
dcp	192.36	223.37	0.271235	FALSE	0.861172
wbbL	257.34	298.89	0.202232	FALSE	0.860986
Cp1002_1821	23.82	27.71	0.693742	FALSE	0.859617
Cp1002_1237	508.59	592.27	0.0660705	FALSE	0.858713
Cp1002_1511	453.42	528.09	0.082317	FALSE	0.858604
lutB	654.54	762.8	0.0357673	FALSE	0.858076
Cp1002_0231	28.34	33.03	0.662072	FALSE	0.858008
tcsS5	96.89	112.96	0.417657	FALSE	0.857737
opuBD	51.05	59.55	0.55433	FALSE	0.857263
yxlF	19.99	23.32	0.711212	FALSE	0.857204
Cp1002_0059	19.41	22.66	0.713425	FALSE	0.856575
soj	450.64	526.27	0.0758417	FALSE	0.85629
Cp1002_0263	502.6	587.1	0.0602073	FALSE	0.856072
rhlE	265.15	309.86	0.170677	FALSE	0.855709
rfe	291.85	341.32	0.147857	FALSE	0.855063
ctaD	595.68	697.52	0.036543	FALSE	0.853997
oppA1	20.82	24.38	0.69591	FALSE	0.853979
lytR	101.26	118.62	0.387081	FALSE	0.85365
Cp1002_0896	73.86	86.68	0.452943	FALSE	0.8521
mrp	177.05	208.61	0.229262	FALSE	0.848713
malQ	82.31	97.06	0.40924	FALSE	0.848032
mtrA	481.14	567.43	0.0457548	FALSE	0.847928
Cp1002_0012	230.05	271.38	0.166301	FALSE	0.847704
Cp1002_1109	486.63	574.13	0.0438416	FALSE	0.847595
Cp1002_0428	222.84	262.95	0.172075	FALSE	0.847461
Cp1002_1481	3.2	3.78	0.86889	FALSE	0.846561
cydC	1.93	2.28	0.897927	FALSE	0.846491
Cp1002_0447	2.74	3.24	0.877566	FALSE	0.845679
pgk	1226.98	1451.45	0.00106583	FALSE	0.845348
Cp1002_1291	84.79	100.48	0.383097	FALSE	0.84385
sdhB	937.2	1110.64	0.00371539	FALSE	0.843838
acyP	93.08	110.32	0.360236	FALSE	0.843727
rplC	2989.22	3545.07	1,80E-007	TRUE	0.843205
merR2	690.74	819.67	0.011822	FALSE	0.842705
Cp1002_2103	107.73	127.84	0.320231	FALSE	0.842694
dctA	257.02	305.1	0.12368	FALSE	0.842412
abrB	16.18	19.22	0.697769	FALSE	0.841831
Cp1002_1680	315.24	374.54	0.0859926	FALSE	0.841672
Cp1002_0719	373.33	444.15	0.0590029	FALSE	0.840549
Cp1002_0556	327.71	389.93	0.0765738	FALSE	0.840433
Cp1002_0465	115.35	137.59	0.284262	FALSE	0.83836
Cp1002_0512	288.4	344.34	0.088019	FALSE	0.837544
Cp1002_1442	1445.6	1726.01	0.000132447	TRUE	0.837539
tkt	170.5	203.6	0.18918	FALSE	0.837426
alsD	395.39	472.64	0.0438498	FALSE	0.836556
bcp	568.86	680.09	0.0155144	FALSE	0.836448
daK2	98.22	117.47	0.313319	FALSE	0.836128
plsC1	532.23	637.34	0.0177985	FALSE	0.83508
cobK	81.61	97.79	0.351237	FALSE	0.834543
Cp1002_1932	29.94	35.88	0.572014	FALSE	0.834448
dcd	690.4	827.43	0.00660994	FALSE	0.834391
bioB	13.95	16.72	0.699404	FALSE	0.83433
Cp1002_1379	410.12	491.88	0.0353549	FALSE	0.833781
Cp1002_1972	163.84	196.78	0.179051	FALSE	0.832605
Cp1002_1467	73.06	87.89	0.363993	FALSE	0.831266
echA6	153.88	185.22	0.185871	FALSE	0.830796
hrpB	12.05	14.52	0.709095	FALSE	0.82989
rpmI	855.03	1030.67	0.00162046	FALSE	0.829587
Cp1002_0555	976.23	1179.59	0.000612581	TRUE	0.827601
chrA	35.24	42.61	0.513295	FALSE	0.827036
Cp1002_2072	255.44	309.24	0.0758557	FALSE	0.826025
lutP	822.64	996.78	0.00134484	FALSE	0.825297
pabC	79.62	96.51	0.317491	FALSE	0.824992
echA	483.62	586.26	0.0136795	FALSE	0.824924
tcsR5	91.53	110.96	0.28341	FALSE	0.824892
resB	27.6	33.53	0.550099	FALSE	0.823143
Cp1002_1555	70	85.07	0.340065	FALSE	0.822852
ilvH	19.79	24.06	0.611025	FALSE	0.822527
gatB	929.81	1131.59	0.000444672	TRUE	0.821685
ftsZ	911.37	1110.7	0.000448776	TRUE	0.820537
Cp1002_2018	265.58	323.75	0.0578053	FALSE	0.820324
rpsP	2056.53	2510.17	9,88E-008	TRUE	0.819279
ftsY	447.11	545.88	0.0128836	FALSE	0.819063
cysS	950.65	1161.16	0.000275079	TRUE	0.818707
Cp1002_1826	196.61	240.34	0.0964374	FALSE	0.818049
Cp1002_0565	4.99	6.1	0.791129	FALSE	0.818033
yusR	177.27	216.84	0.112919	FALSE	0.817515
Cp1002_0664	342.32	419.06	0.026812	FALSE	0.816876
merR3	683.13	836.51	0.0017227	FALSE	0.816643
Cp1002_0790	85.89	105.21	0.265519	FALSE	0.816367
Cp1002_0143	112.34	137.7	0.200967	FALSE	0.815832
lysC	99.26	122.01	0.221044	FALSE	0.81354
esxT	8.57	10.54	0.71824	FALSE	0.813093
leuC	8.34	10.26	0.721418	FALSE	0.812865
Cp1002_0720	18.41	22.65	0.596098	FALSE	0.812804
nrdG	10.98	13.51	0.682136	FALSE	0.812731
leuS	732.22	902.31	0.000730881	TRUE	0.811495
groES	9606.57	11842.3	7,13E-035	TRUE	0.81121
odhI	703.38	868.52	0.000802202	TRUE	0.80986
upp	364.74	451.57	0.0141756	FALSE	0.807715
Cp1002_1081	16.87	20.89	0.597495	FALSE	0.807563
gabD	449.01	557.45	0.00564966	FALSE	0.805471
tehA	40.27	50.07	0.403175	FALSE	0.804274
sigC	125.32	156.03	0.1371	FALSE	0.803179
tetR1	186.45	232.16	0.0696242	FALSE	0.80311
Cp1002_1806	461.41	576.24	0.00367847	FALSE	0.800725
ackA	418.3	522.45	0.00565906	FALSE	0.800651
pknG	58.8	73.47	0.29852	FALSE	0.800327
lhr	32.11	40.15	0.440454	FALSE	0.799751
uppS1	225.59	282.41	0.0395072	FALSE	0.798803
Cp1002_2011	5795.12	7257.54	9,68E-026	TRUE	0.798496
rpmC	2198.39	2753.33	1,12E-010	TRUE	0.798448
rbsK	88.31	110.63	0.195941	FALSE	0.798246
Cp1002_1066	62.82	78.77	0.272899	FALSE	0.797512
pgi	163.52	205.08	0.0765466	FALSE	0.797347
Cp1002_1510	119.19	149.73	0.126972	FALSE	0.796033
lytR	35.19	44.26	0.40382	FALSE	0.795075
purL	152.27	191.74	0.0804728	FALSE	0.794148
leuB	99.5	125.34	0.156786	FALSE	0.793841
levD	43.78	55.15	0.347601	FALSE	0.793835
Cp1002_1370	506	637.81	0.00135078	FALSE	0.79334
pgmB	29.03	36.61	0.441577	FALSE	0.792953
Cp1002_1962	128.3	161.81	0.105579	FALSE	0.792905
atpG	4025.47	5078.78	8,78E-020	TRUE	0.792606
fadF	24.94	31.47	0.4743	FALSE	0.792501
Cp1002_1805	3456.17	4364.12	2,44E-017	TRUE	0.791951
Cp1002_1778	67.43	85.2	0.235929	FALSE	0.791432
rpe	741.03	936.41	8,40E-005	TRUE	0.791352
glgA	103	130.28	0.140693	FALSE	0.790605
cobO	306.43	387.79	0.0108201	FALSE	0.790196
Cp1002_1747	4.78	6.05	0.750116	FALSE	0.790083
dapF	210.15	266.05	0.0344493	FALSE	0.789889
miaA	106.28	134.58	0.132167	FALSE	0.789716
thiX	333.19	421.95	0.00764212	FALSE	0.789643
Cp1002_1540	294.3	372.95	0.01187	FALSE	0.789114
pknD	86.2	109.38	0.170344	FALSE	0.788078
pckG	1374.08	1744.94	3,78E-008	TRUE	0.787465
nadE	39.98	50.8	0.346956	FALSE	0.787008
Cp1002_1083	8.94	11.36	0.656432	FALSE	0.786972
ykuE	66.26	84.22	0.225162	FALSE	0.786749
abgT	8.9	11.32	0.655526	FALSE	0.786219
folD	1308.16	1665.07	5,55E-008	TRUE	0.785649
rplV	1675.83	2134.39	6,80E-010	TRUE	0.785156
glpT1	59.93	76.33	0.243618	FALSE	0.785143
guaB	191.44	243.94	0.036697	FALSE	0.784783
ligA	323.34	412.1	0.00656245	FALSE	0.784615
pflB	1797.6	2291.7	1,33E-010	TRUE	0.784396
dnaQ2	38.03	48.49	0.350232	FALSE	0.784285
mrsA	75.18	96.02	0.185171	FALSE	0.782962
marR3	596.25	761.93	0.000182118	TRUE	0.782552
fepC1	464.85	594.62	0.000894963	TRUE	0.78176
flaR	12.74	16.31	0.58089	FALSE	0.781116
pyrC	82.24	105.45	0.157373	FALSE	0.779896
dnaQ3	26.77	34.37	0.416765	FALSE	0.778877
Cp1002_0850	642.07	825.86	5,95E-005	TRUE	0.777456
hmuO	95.48	122.83	0.12138	FALSE	0.777335
prsA	372.56	479.45	0.00217129	FALSE	0.777057
marR1	16.46	21.19	0.51866	FALSE	0.776782
Cp1002_1532	192.8	248.81	0.0253519	FALSE	0.774888
malG	11.55	14.92	0.582406	FALSE	0.774129
Cp1002_0852	219.37	283.61	0.0161123	FALSE	0.773492
Cp1002_0630	82.92	107.26	0.138008	FALSE	0.773075
malF	30.04	38.87	0.371269	FALSE	0.772833
ndk	291.98	378.01	0.00518593	FALSE	0.772413
lpdA	165.2	213.98	0.03508	FALSE	0.772035
troA	249.43	323.36	0.00930887	FALSE	0.771369
Cp1002_0087	165.61	214.88	0.0333664	FALSE	0.770709
pccB1	185.82	241.2	0.0239368	FALSE	0.770398
hemL	313.44	408.07	0.00292905	FALSE	0.768104
murB	73.66	95.97	0.147854	FALSE	0.767532
Cp1002_1137	271.62	353.94	0.00541608	FALSE	0.767418
Cp1002_0202	2451.24	3194.15	6,01E-017	TRUE	0.767415
galT	38.47	50.13	0.295273	FALSE	0.767405
mshA	168.6	219.71	0.0284057	FALSE	0.767375
glgE	79.35	103.42	0.132445	FALSE	0.76726
Cp1002_1701	522.35	680.96	0.000110899	TRUE	0.767079
xerC	84.24	109.89	0.119554	FALSE	0.766585
moeA	680.92	888.64	9,16E-006	TRUE	0.76625
ilvE	641.41	837.11	1,66E-005	TRUE	0.766219
ung	43.63	56.98	0.260044	FALSE	0.765707
glnA2	203.57	265.86	0.01497	FALSE	0.765704
Cp1002_0697	129.3	169	0.0516148	FALSE	0.765089
rmlB	63.78	83.51	0.168148	FALSE	0.763741
fbaA	2959.78	3877.93	4,02E-021	TRUE	0.763237
thyA	159.93	209.64	0.0282422	FALSE	0.762879
Cp1002_1649	5.27	6.91	0.690085	FALSE	0.762663
yhaQ	15.85	20.8	0.487554	FALSE	0.762019
oppD3	16.33	21.43	0.481027	FALSE	0.762016
Cp1002_0559	132.94	174.46	0.0443525	FALSE	0.762008
arcB	43.83	57.52	0.24826	FALSE	0.761996
sseB	255.5	335.32	0.00529392	FALSE	0.761959
htaC	69.78	91.58	0.145065	FALSE	0.761957
Cp1002_0503	5.98	7.85	0.669372	FALSE	0.761783
Cp1002_1610	13.42	17.62	0.522005	FALSE	0.761635
Cp1002_1463	9.74	12.79	0.585212	FALSE	0.761532
Cp1002_0460	278.56	366.68	0.00315958	FALSE	0.759681
cobQ	109.11	143.72	0.0639274	FALSE	0.759185
Cp1002_0564	1.32	1.74	0.838002	FALSE	0.758621
cobL	186.61	246	0.0150248	FALSE	0.758577
serS	935.79	1233.69	5,05E-008	TRUE	0.758529
accBC	202.73	267.51	0.0109041	FALSE	0.757841
Cp1002_0415	273.55	362.75	0.00250236	FALSE	0.754101
ctaF	1097.72	1456.26	1,28E-009	TRUE	0.753794
Cp1002_1774	21.44	28.45	0.396063	FALSE	0.753603
Cp1002_0731	542.49	720.34	1,85E-005	TRUE	0.753103
Cp1002_0236	27.27	36.27	0.333612	FALSE	0.751861
Cp1002_0104	337.35	449.18	0.00063196	TRUE	0.751035
Cp1002_1070	60.91	81.12	0.146118	FALSE	0.750863
dacA	23.87	31.81	0.361621	FALSE	0.750393
lcfA2	44.24	58.98	0.213432	FALSE	0.750085
Cp1002_0469	160.06	213.45	0.0178062	FALSE	0.749871
purQ	186.98	249.53	0.010194	FALSE	0.749329
Cp1002_0105	687.15	918.24	7,25E-007	TRUE	0.748334
copC	140.22	187.83	0.0237814	FALSE	0.746526
ldh	105.39	141.4	0.0484821	FALSE	0.745332
Cp1002_2058	251.71	337.79	0.00227005	FALSE	0.745167
glpR	710.79	954.79	2,58E-007	TRUE	0.744446
Cp1002_0091a	18.2	24.48	0.40734	FALSE	0.743464
resC	22.37	30.1	0.357556	FALSE	0.743189
ffh	175.82	237.03	0.00931715	FALSE	0.741763
Cp1002_1976	91.48	123.37	0.0603623	FALSE	0.741509
Cp1002_2073	134.24	181.46	0.021609	FALSE	0.739777
deoR	244.47	330.55	0.00191241	FALSE	0.739586
Cp1002_1911	92.94	125.78	0.054787	FALSE	0.738909
pyk	3252.08	4411.22	1,54E-030	TRUE	0.737229
yabJ	1683.03	2284.99	1,17E-016	TRUE	0.736559
Cp1002_1740	77.22	104.88	0.0757038	FALSE	0.73627
aceE	295.42	402.06	0.000459806	TRUE	0.734766
bca	167.8	228.41	0.00824795	FALSE	0.734644
impA	261.43	356.1	0.000944741	TRUE	0.734148
Cp1002_0885	46.75	63.71	0.161287	FALSE	0.733794
Cp1002_1341	275.48	375.76	0.000642467	TRUE	0.733128
Cp1002_1782	393.83	538.38	3,84E-005	TRUE	0.731509
Cp1002_0080	26.75	36.57	0.283303	FALSE	0.731474
Cp1002_1739	160.24	219.14	0.00854463	FALSE	0.731222
Cp1002_0506	884.79	1210.25	6,15E-010	TRUE	0.73108
hisH	790.19	1082.14	4,26E-009	TRUE	0.730211
amn	59.73	81.89	0.104956	FALSE	0.729393
ywlC	447.27	613.8	8,42E-006	TRUE	0.72869
Cp1002_0883	254.65	350.03	0.000720256	TRUE	0.727509
Cp1002_0724	243.32	334.47	0.000945824	TRUE	0.727479
maf	103.56	142.52	0.0302791	FALSE	0.726635
Cp1002_2055	13.01	17.93	0.44009	FALSE	0.7256
cobM	114.73	158.26	0.0214083	FALSE	0.724946
opt	39.48	54.52	0.175318	FALSE	0.724138
Cp1002_1563	71.67	99.1	0.0665009	FALSE	0.723209
Cp1002_0550	253.64	350.87	0.000543704	TRUE	0.722889
fruK	193.98	268.52	0.0024304	FALSE	0.722404
tatD	425.66	590.38	6,04E-006	TRUE	0.720993
Cp1002_0750	10.45	14.54	0.473204	FALSE	0.718707
Cp1002_1295	46.47	64.8	0.127274	FALSE	0.71713
Cp1002_1996	23.01	32.09	0.283043	FALSE	0.717046
Cp1002_1046	186.35	259.93	0.00223413	FALSE	0.716924
amiB	83.7	116.76	0.0404121	FALSE	0.716855
idnD	26.24	36.64	0.249476	FALSE	0.716157
ptsG	2504.32	3500.94	1,12E-029	TRUE	0.715328
pfkA	4421.24	6187.13	1,46E-051	TRUE	0.714587
Cp1002_1238	147.28	206.13	0.005928	FALSE	0.714501
glpT	23.33	32.75	0.268267	FALSE	0.712366
purD	272.77	383.29	0.000144923	TRUE	0.711654
ureA	13.96	19.62	0.389768	FALSE	0.711519
Cp1002_1698	18.55	26.08	0.320891	FALSE	0.711273
tcsS3	38.86	54.64	0.150649	FALSE	0.711201
Cp1002_1188	563.23	792.82	3,91E-008	TRUE	0.710413
Cp1002_1975	106.75	150.44	0.0163206	FALSE	0.709585
cysA	168.38	237.44	0.00250253	FALSE	0.709148
Cp1002_1750	24.98	35.34	0.238896	FALSE	0.706848
Cp1002_2045	16.48	23.34	0.336928	FALSE	0.706084
Cp1002_2039	104.51	148.03	0.0155535	FALSE	0.706006
lmrB	20.72	29.36	0.28074	FALSE	0.705722
Cp1002_1980	13.14	18.63	0.389389	FALSE	0.705314
Cp1002_0402	19.45	27.59	0.294174	FALSE	0.704966
nanL	44.46	63.07	0.112672	FALSE	0.704931
bioA	4.19	5.95	0.625036	FALSE	0.704202
oatA	75.41	107.12	0.0379179	FALSE	0.703977
Cp1002_0141	392.13	558.1	1,88E-006	TRUE	0.702616
gap	3027.76	4315.74	1,49E-040	TRUE	0.701562
oxaA	79.87	113.87	0.0305114	FALSE	0.701414
Cp1002_0602	367.69	525.08	3,03E-006	TRUE	0.700255
ansA	171.64	245.13	0.00142031	FALSE	0.7002
Cp1002_0094	91.21	130.53	0.0191803	FALSE	0.698767
Cp1002_0667	23.81	34.17	0.227056	FALSE	0.69681
opuAC	237.91	341.43	0.000133993	TRUE	0.696805
Cp1002_1482	48.52	69.66	0.0842029	FALSE	0.696526
Cp1002_1710	352.39	507.17	2,69E-006	TRUE	0.694816
Cp1002_1864	326.54	470.22	6,02E-006	TRUE	0.694441
Cp1002_0048	836.6	1205.58	3,77E-013	TRUE	0.69394
Cp1002_1126	1146.55	1654.41	1,32E-017	TRUE	0.693027
pgp	58.07	83.89	0.053764	FALSE	0.692216
Cp1002_1807	1643.14	2374.5	8,68E-025	TRUE	0.691994
rplP	3424.67	4956.56	2,06E-050	TRUE	0.690937
tagA	103.87	150.67	0.00893232	FALSE	0.689387
atpD	5045	7321.67	7,80E-075	TRUE	0.68905
argC	81.59	118.47	0.0200783	FALSE	0.688698
Cp1002_1472	117.65	170.88	0.00519794	FALSE	0.688495
ahcY	186.68	271.29	0.000421053	TRUE	0.68812
menB	83.54	121.5	0.0180264	FALSE	0.687572
mutM1	247.13	359.68	4,55E-005	TRUE	0.687083
Cp1002_1570	219.4	319.5	0.000118622	TRUE	0.686698
Cp1002_1829	54.57	79.53	0.0543185	FALSE	0.686156
ldh	2169.92	3163.16	5,19E-034	TRUE	0.685998
Cp1002_0342	70.61	102.96	0.0283367	FALSE	0.6858
hmuV	45.86	67.01	0.0752616	FALSE	0.684375
Cp1002_1512	538.88	789.44	7,74E-010	TRUE	0.68261
mntB	47.43	69.62	0.0664311	FALSE	0.68127
sodC	207.2	304.49	0.000117719	TRUE	0.680482
uspA	1458.93	2144.45	1,41E-024	TRUE	0.680328
Cp1002_2005	81.18	119.34	0.0158266	FALSE	0.680241
Cp1002_1401	3.84	5.66	0.596707	FALSE	0.678445
mug	20.9	30.85	0.21496	FALSE	0.677472
pldB1	9.43	13.92	0.404813	FALSE	0.677443
Cp1002_1509	46.65	68.87	0.0637985	FALSE	0.677363
Cp1002_1323	37.37	55.17	0.0971126	FALSE	0.677361
Cp1002_1449	1.19	1.76	0.76592	FALSE	0.676136
Cp1002_1460	2.21	3.27	0.684545	FALSE	0.675841
fumC	555.91	824.58	8,30E-011	TRUE	0.674174
Cp1002_0937	107.73	159.87	0.00420237	FALSE	0.67386
rnpA	3560.28	5284.92	3,45E-061	TRUE	0.673668
hisB	123	183.56	0.00185949	FALSE	0.670081
Cp1002_0922	37.87	56.54	0.0838379	FALSE	0.669791
accDA	12.43	18.56	0.321794	FALSE	0.66972
whiB	3304.41	4935.31	5,19E-059	TRUE	0.669545
lnt	138.99	208.06	0.000841568	TRUE	0.668028
whiB	1899.09	2844.93	3,29E-035	TRUE	0.667535
oppF	63.74	95.54	0.0232198	FALSE	0.667155
ptsF	56.02	84.16	0.0321563	FALSE	0.665637
deoD	55.61	83.76	0.0314708	FALSE	0.663921
malE	1811.81	2731.99	6,14E-035	TRUE	0.663183
czcD	100.38	152.1	0.00326672	FALSE	0.659961
glyS	698.41	1058.35	8,27E-015	TRUE	0.659905
sdhC	540.42	820.24	6,87E-012	TRUE	0.658856
yvrC	13.11	19.94	0.282505	FALSE	0.657472
padR1	17.26	26.43	0.208646	FALSE	0.653046
malG	139.67	214.01	0.000339285	TRUE	0.652633
Cp1002_0505	30.47	46.94	0.0892743	FALSE	0.649127
dkgA	349.41	539.37	7,12E-009	TRUE	0.647811
Cp1002_0749	23.19	35.87	0.133796	FALSE	0.646501
lysS	431.05	667.18	9,33E-011	TRUE	0.646078
Cp1002_1063	76.47	118.6	0.00608833	FALSE	0.644772
fruA	707.36	1097.75	6,27E-017	TRUE	0.644373
phzF	14.01	21.78	0.23732	FALSE	0.643251
idnO	24.97	38.85	0.113843	FALSE	0.642728
Cp1002_1159	13.28	20.69	0.247114	FALSE	0.641856
bioN	11.79	18.37	0.275382	FALSE	0.641807
Cp1002_1006	912.52	1425.07	4,39E-022	TRUE	0.640333
nanH	259.02	404.97	2,45E-007	TRUE	0.639603
rplA	974.54	1529.61	4,41E-024	TRUE	0.637117
hisE	318.07	500.02	6,44E-009	TRUE	0.636115
dprE1	205.48	323.05	3,06E-006	TRUE	0.636063
cat1	206.18	324.95	2,53E-006	TRUE	0.634498
nei	27.93	44.13	0.0812889	FALSE	0.632903
aniA	157.56	249	3,43E-005	TRUE	0.632771
trpE	22.17	35.13	0.117585	FALSE	0.631085
Cp1002_1587	270.8	430.58	3,39E-008	TRUE	0.628919
mutA	866.14	1378.91	3,84E-023	TRUE	0.628134
Cp1002_0178	32.92	52.41	0.0535173	FALSE	0.628124
Cp1002_0344	121.18	192.94	0.000211128	TRUE	0.628071
Cp1002_1630	126.23	201.16	0.000150308	TRUE	0.62751
rplK	805.46	1288.33	3,99E-022	TRUE	0.625197
Cp1002_0489	30.78	49.24	0.0586976	FALSE	0.625102
Cp1002_1535	30.87	49.55	0.0561788	FALSE	0.623007
Cp1002_0551	65.92	106.18	0.00486728	FALSE	0.620833
entD	253.51	408.8	3,06E-008	TRUE	0.620132
ptsI	1559.52	2515.25	4,88E-043	TRUE	0.620026
Cp1002_0519	3085.18	4987.42	1,76E-084	TRUE	0.618592
Cp1002_1671	40.27	66.07	0.0212014	FALSE	0.609505
mshD	10.98	18.02	0.228538	FALSE	0.609323
hisC	68.75	112.96	0.00251372	FALSE	0.608623
mca	141.7	233.58	1,23E-005	TRUE	0.606644
mdh	1923.75	3183.41	1,33E-059	TRUE	0.604305
glyA	562.89	937.1	4,34E-019	TRUE	0.600672
Cp1002_1857	13.92	23.19	0.15978	FALSE	0.600259
Cp1002_1684	66.02	110.48	0.00197209	FALSE	0.597574
Cp1002_0638	428.84	720.07	1,84E-015	TRUE	0.595553
argG	649.4	1090.62	1,24E-022	TRUE	0.595441
pflA	112.49	189.32	4,24E-005	TRUE	0.594179
ald	109.93	185.35	4,82E-005	TRUE	0.593094
rpsC	2151.59	3631.46	8,47E-073	TRUE	0.592486
Cp1002_0569	1910.12	3226.65	4,56E-065	TRUE	0.591982
Cp1002_0571	194.5	328.84	5,30E-008	TRUE	0.591473
glcT	270.39	459.44	8,60E-011	TRUE	0.588521
dhaK	76.57	131.15	0.000437089	TRUE	0.583835
pspC	17.78	30.49	0.0893055	FALSE	0.583142
pfoS	2.26	3.89	0.541301	FALSE	0.580977
cydA	6.34	10.92	0.305524	FALSE	0.580586
Cp1002_0822	13.42	23.12	0.135814	FALSE	0.58045
Cp1002_1580	56.76	98.44	0.00184913	FALSE	0.576595
noxC	48.29	83.93	0.00390934	FALSE	0.57536
malK	180.64	314.3	2,21E-008	TRUE	0.574738
glpQ	35.24	61.94	0.0115357	FALSE	0.568938
Cp1002_0079	80.15	141.01	0.000134833	TRUE	0.568399
aspB	224.53	395.95	1,34E-010	TRUE	0.567067
cobB	160.04	283.03	4,89E-008	TRUE	0.565452
pdxR	2.17	3.84	0.524774	FALSE	0.565104
sdhA	541.47	959.76	6,41E-024	TRUE	0.564172
Cp1002_1664	49.73	88.36	0.00213159	FALSE	0.562811
Cp1002_1927	67.12	119.51	0.000338258	TRUE	0.561627
glxR	1013.01	1805.58	2,63E-044	TRUE	0.561044
nrfA	80.3	143.33	8,12E-005	TRUE	0.560246
nrfC	128.03	228.79	6,09E-007	TRUE	0.559596
Cp1002_1553	139.13	252.26	8,35E-008	TRUE	0.551534
hisD	149.89	272.2	2,39E-008	TRUE	0.550661
cobG	417.63	759.45	9,33E-021	TRUE	0.549911
dcuA	157.49	287.31	7,73E-009	TRUE	0.548154
Cp1002_0013	38.72	70.9	0.00391928	FALSE	0.546121
dnaX	58.25	106.76	0.000393028	TRUE	0.545616
oppC1	12.77	23.42	0.0965447	FALSE	0.54526
orn	297.47	545.97	9,39E-016	TRUE	0.544847
pheA	15.66	29.36	0.0545277	FALSE	0.533379
dcuB	314.25	594.19	2,00E-018	TRUE	0.528871
furB	310.56	589.03	1,99E-018	TRUE	0.52724
gcvP	72.13	137.2	2,20E-005	TRUE	0.525729
gca	34.64	66.07	0.00311789	FALSE	0.524292
yutK	68.61	131.16	2,94E-005	TRUE	0.523102
Cp1002_1995	8.97	17.17	0.129931	FALSE	0.522423
Cp1002_0936a	223.13	428.55	2,91E-014	TRUE	0.520663
Cp1002_0851	571.19	1097.25	4,46E-034	TRUE	0.520565
argH	369.45	716.11	2,45E-023	TRUE	0.515912
Cp1002_1846	55.75	108.11	0.000109401	TRUE	0.515678
sbm	228.18	444.08	3,27E-015	TRUE	0.513826
Cp1002_0546	1.42	2.79	0.527046	FALSE	0.508961
Cp1002_1460c	3.01	5.92	0.356211	FALSE	0.508446
Cp1002_1460b	2.76	5.43	0.376714	FALSE	0.508287
Cp1002_0611	5.3	10.43	0.220364	FALSE	0.50815
sgaA	19.25	37.89	0.0194634	FALSE	0.50805
Cp1002_0521	6.99	13.76	0.159059	FALSE	0.507994
Cp1002_0572	500.92	986.11	8,66E-033	TRUE	0.507976
Cp1002_0091	31.9	62.8	0.00262285	FALSE	0.507962
nagA1	45.62	89.81	0.000320483	TRUE	0.507961
Cp1002_0534	15.71	30.93	0.0347072	FALSE	0.507921
dipZ	5.16	10.16	0.226102	FALSE	0.507874
Cp1002_1835	2.58	5.08	0.39204	FALSE	0.507874
Cp1002_0010	2.92	5.75	0.362435	FALSE	0.507826
Cp1002_0691b	4.91	9.67	0.237494	FALSE	0.507756
Cp1002_0021a	5.59	11.01	0.207459	FALSE	0.50772
Cp1002_0403	3.66	7.21	0.307562	FALSE	0.507628
Cp1002_1456	5.67	11.17	0.204057	FALSE	0.50761
Cp1002_1684a	1.81	3.57	0.472046	FALSE	0.507003
mycP	1.09	2.15	0.576755	FALSE	0.506977
Cp1002_2078	197.38	391.18	3,55E-014	TRUE	0.504576
Cp1002_1567	38.1	76.07	0.000743687	TRUE	0.500854
Cp1002_0570	736.01	1472.22	4,40E-050	TRUE	0.499932
Cp1002_1206	351.81	703.97	7,65E-025	TRUE	0.499751
yihR	202.05	404.45	6,00E-015	TRUE	0.499567
adhA	68.09	136.34	5,83E-006	TRUE	0.499413
sdaC	910.1	1841.84	4,89E-064	TRUE	0.494125
Cp1002_0161	6.57	13.79	0.126686	FALSE	0.476432
pfl	1215.39	2553.07	2,95E-096	TRUE	0.47605
argJ	121.24	256.59	2,88E-011	TRUE	0.472505
Cp1002_0481	34.77	74.15	0.000308853	TRUE	0.468914
cmtR	9.08	19.37	0.0650993	FALSE	0.468766
Cp1002_1867	157.91	337.22	1,29E-014	TRUE	0.46827
Cp1002_1941	10.23	22.45	0.0403874	FALSE	0.455679
oppDF1	5.25	11.76	0.129366	FALSE	0.446429
Cp1002_0174	90.61	203.16	2,78E-010	TRUE	0.446003
dgoR	6	13.49	0.102953	FALSE	0.444774
Cp1002_1545	1.53	3.5	0.397748	FALSE	0.437143
aspA	118.99	272.74	7,39E-014	TRUE	0.436276
Cp1002_0563	2.76	6.34	0.253047	FALSE	0.435331
atpC	5521.32	12888.1	0	TRUE	0.428403
yhcL	29.74	70.25	9,16E-005	TRUE	0.423345
nanE	51.65	123.23	1,68E-007	TRUE	0.419135
Cp1002_0343	41.06	98.14	2,92E-006	TRUE	0.418382
Cp1002_0573	861.54	2096.96	2,70E-107	TRUE	0.410852
cstA	7.26	17.86	0.0404278	FALSE	0.406495
oppB1	17.19	42.3	0.00160662	FALSE	0.406383
rbsR	3.4	8.37	0.160371	FALSE	0.406213
tcsR	506.72	1247.86	5,99E-066	TRUE	0.406071
Cp1002_0049	5.21	13.06	0.0746831	FALSE	0.398928
Cp1002_1356	47.38	119.51	5,90E-008	TRUE	0.396452
Cp1002_1908	108.55	277.56	6,17E-017	TRUE	0.391087
argB	69.7	181.05	7,66E-012	TRUE	0.384977
Cp1002_1342	15.28	39.82	0.00128762	FALSE	0.383727
Cp1002_1556	23.74	62.92	4,07E-005	TRUE	0.377305
bioB2	4.21	11.24	0.0810502	FALSE	0.374555
Cp1002_0806	50.98	136.56	1,08E-009	TRUE	0.373316
nanK	44.89	123.47	3,20E-009	TRUE	0.36357
pccB2	1.85	5.1	0.228006	FALSE	0.362745
menE	108.18	302.58	5,97E-021	TRUE	0.357525
oppCD2	28.23	79.26	1,44E-006	TRUE	0.35617
sdaA	560.23	1612.85	7,97E-109	TRUE	0.347354
Cp1002_1616	1.08	3.18	0.317417	FALSE	0.339623
cdd	23.09	68.17	3,52E-006	TRUE	0.338712
Cp1002_0691a	2.05	6.07	0.165504	FALSE	0.337727
oppA7	204.72	621.36	3,03E-046	TRUE	0.329471
Cp1002_1539	53.28	162.65	2,26E-013	TRUE	0.327575
Cp1002_0396	1.34	4.39	0.207195	FALSE	0.305239
ureB	5.81	19.06	0.00852868	FALSE	0.304827
deoA	8.58	28.44	0.00122184	FALSE	0.301688
oppB6	45.03	157.58	3,79E-015	TRUE	0.28576
Cp1002_2063	106.51	381.11	3,26E-035	TRUE	0.279473
Cp1002_1043a	48.82	186.19	3,31E-019	TRUE	0.262205
Cp1002_1801	3.15	12.39	0.0189011	FALSE	0.254237
Cp1002_1781	3.02	11.89	0.0214072	FALSE	0.253995
Cp1002_1215	1.13	5.01	0.114261	FALSE	0.225549
Cp1002_0052	4.11	20.23	0.000916584	TRUE	0.203164
Cp1002_1439	1.22	6.01	0.0706979	FALSE	0.202995
fecD	1.07	5.29	0.0894912	FALSE	0.202268
potA	1.55	9.18	0.0170212	FALSE	0.168845
Cp1002_0367a	62.33	391.69	8,33E-057	TRUE	0.159131
Cp1002_1995a	0	5.22	0.0383417	FALSE	0
[truncated: 9 more rows]
