# Supplementary material for: Differential transcriptional profile of Corynebacterium pseudotuberculosis in response to abiotic stresses
Source: BMC Genomics. 2014 Jan 9;15:14. doi: 10.1186/1471-2164-15-14 (PMC3890534; doi:10.1186/1471-2164-15-14)
Supplement: Additional file 7: Table S4 — Values of RPKM and fold-change of genes considered induced under the 3 conditions. The table contains the differentially expressed genes induced under the 3 conditions simultaneously and their respective fold-change values and product names. The table contains information for each stress separated by colour. [file 1471-2164-15-14-S7.xls]

## Sheet: Plan1
GeneNames	Product	RPKM pH	RPKM Control	Fold-change pH	GeneNames	RPKM 50c	RPKM Control	Fold-change 50c	GeneNames	RPKM 2M	RPKM Control	Fold-change 2M
Cp1002_0268	hypothetical protein	4907.46	1555.41	3.15509	Cp1002_0268	4310.59	1555.41	2.77135	Cp1002_0268	6085.55	1555.41	3.91251
Cp1002_0321	hypothetical protein	133.6	47.97	2.78507	Cp1002_0321	101.97	47.97	2.1257	Cp1002_0321	100.88	47.97	2.10298
Cp1002_0363	rplN	2355.51	1082.88	2.17523	Cp1002_0363	3085.97	1082.88	2.84978	Cp1002_0363	3127.5	1082.88	2.88813
Cp1002_0364	rplX	2363.34	1140.15	2.07283	Cp1002_0364	3012.81	1140.15	2.64247	Cp1002_0364	2523.81	1140.15	2.21358
Cp1002_0420a	hypothetical protein	114.13	18.58	6.14263	Cp1002_0420a	56.63	18.58	3.0479	Cp1002_0420a	68.88	18.58	3.70721
Cp1002_0420b	hypothetical protein	48.33	6.39	7.56338	Cp1002_0420b	25.98	6.39	4.06573	Cp1002_0420b	84.27	6.39	13.1878
Cp1002_0544	nudC	123.44	56.76	2.17477	Cp1002_0544	116.24	56.76	2.04792	Cp1002_0544	198.9	56.76	3.50423
Cp1002_0598a	hypothetical protein	107.83	12.01	8.97835	Cp1002_0598a	42.71	12.01	3.5562	Cp1002_0598a	123.7	12.01	10.2998
Cp1002_0603a	hypothetical protein	267.55	22.65	11.8124	Cp1002_0603a	161.09	22.65	7.11214	Cp1002_0603a	55.98	22.65	2.47152
Cp1002_0710a	hypothetical protein	55.68	16.07	3.46484	Cp1002_0710a	43.54	16.07	2.7094	Cp1002_0710a	88.26	16.07	5.49222
Cp1002_0729	mayor facilitador	40.96	13.28	3.08434	Cp1002_0729	37.29	13.28	2.80798	Cp1002_0729	63.35	13.28	4.77033
Cp1002_0730	tetR2	57.97	5.66	10.242	Cp1002_0730	38.36	5.66	6.77739	Cp1002_0730	98.74	5.66	17.4452
Cp1002_0746	hypothetical protein	63.85	20.27	3.14998	Cp1002_0746	59.49	20.27	2.93488	Cp1002_0746	92.77	20.27	4.57671
Cp1002_0758	mut	26.13	6.15	4.24878	Cp1002_0758	34.34	6.15	5.58374	Cp1002_0758	53.16	6.15	8.6439
Cp1002_0836	prfA	1199.31	577.39	2.07712	Cp1002_0836	1189.56	577.39	2.06024	Cp1002_0836	1191.62	577.39	2.0638
Cp1002_0837	hemK	328.6	110.36	2.97753	Cp1002_0837	272.91	110.36	2.47291	Cp1002_0837	366.03	110.36	3.31669
Cp1002_0893	hypothetical protein	249.59	94.37	2.6448	Cp1002_0893	207.14	94.37	2.19498	Cp1002_0893	239.45	94.37	2.53735
Cp1002_0968	hypothetical protein	87.79	18.58	4.72497	Cp1002_0968	56.63	18.58	3.0479	Cp1002_0968	137.77	18.58	7.41496
Cp1002_1007	corA	47.21	21.65	2.1806	Cp1002_1007	58.66	21.65	2.70947	Cp1002_1007	85.07	21.65	3.92933
Cp1002_1054	hypothetical protein	112.85	45.74	2.46721	Cp1002_1054	129.08	45.74	2.82204	Cp1002_1054	98.39	45.74	2.15107
Cp1002_1174	ruvC	248.1	71.52	3.46896	Cp1002_1174	144.28	71.52	2.01734	Cp1002_1174	219.67	71.52	3.07145
Cp1002_1211	dtd	43.91	6.83	6.42899	Cp1002_1211	30.55	6.83	4.47291	Cp1002_1211	51.8	6.83	7.58419
Cp1002_1278	ylxR	1883.32	929.19	2.02684	Cp1002_1278	1950.83	929.19	2.0995	Cp1002_1278	3065.7	929.19	3.29933
Cp1002_1418	hypothetical protein	13.38	0	13.38	Cp1002_1418	43.15	0	43.15	Cp1002_1418	34.99	0	34.99
Cp1002_1434	oxidoredutase	148.98	27.03	5.51165	Cp1002_1434	73.22	27.03	2.70884	Cp1002_1434	76.69	27.03	2.83722
Cp1002_1751	hypothetical protein	203.02	91.61	2.21613	Cp1002_1751	255.51	91.61	2.78911	Cp1002_1751	375.95	91.61	4.10381
Cp1002_1870	srtB	86.71	22.94	3.77986	Cp1002_1870	49.76	22.94	2.16914	Cp1002_1870	197.16	22.94	8.59459
Cp1002_1912	phuC	24.05	5.4	4.4537	Cp1002_1912	22.72	5.4	4.20741	Cp1002_1912	20.97	5.4	3.88333
Cp1002_2031	hypothetical protein	85.97	6.5	13.2262	Cp1002_2031	29.71	6.5	4.57077	Cp1002_2031	26.77	6.5	4.11846
