# Supplementary material for: Differential transcriptional profile of Corynebacterium pseudotuberculosis in response to abiotic stresses
Source: BMC Genomics. 2014 Jan 9;15:14. doi: 10.1186/1471-2164-15-14 (PMC3890534; doi:10.1186/1471-2164-15-14)
Supplement: Additional file 8: Table S5 — Values of RPKM and fold-change of genes considered repressed under the 3 conditions. The table contains the differentially expressed genes repressed under the 3 conditions simultaneously and their respective fold-change values and product names. The table contains information for each stress separated by colour. [file 1471-2164-15-14-S8.xls]

## Sheet: Plan1
GeneNames	Product	RPKM 2M	RPKM Control	Fold-change	RPKM 50c	RPKM Control	Fold-change	RPKM PH	RPKM Control	Fold-change
Cp1002_0008	hypothetical protein	0	20.5	0	0	20.5	0	0	20.5	0
Cp1002_0174	hypothetical protein	40.82	203.16	0.200925	90.61	203.16	0.446003	42.14	203.16	0.207423
Cp1002_0297	yhcL	7.23	70.25	0.102918	29.74	70.25	0.423345	15.8	70.25	0.224911
Cp1002_0366	Serine transporter	651.68	1841.84	0.35382	910.1	1841.84	0.494125	344.72	1841.84	0.187161
Cp1002_0573	hypothetical protein	467.51	2096.96	0.222947	861.54	2096.96	0.410852	806.98	2096.96	0.384833
Cp1002_0947	argJ	102.95	256.59	0.401224	121.24	256.59	0.472505	96.79	256.59	0.377217
Cp1002_1206	hypothetical protein	302.16	703.97	0.429223	351.81	703.97	0.499751	244.33	703.97	0.347074
Cp1002_1556	hypothetical protein	10.74	62.92	0.170693	23.74	62.92	0.377305	17.41	62.92	0.276701
Cp1002_1908	Oxidoreductase	18.18	277.56	0.0654994	108.55	277.56	0.391087	19.75	277.56	0.0711558
Cp1002_2062	nanK	23.55	123.47	0.190735	44.89	123.47	0.36357	34.39	123.47	0.278529
Cp1002_2063	GntR family transcriptional regulator	76.91	381.11	0.201805	106.51	381.11	0.279473	66.53	381.11	0.174569
Cp1002_2064	oligopeptide-binding protein OppA	121.63	621.36	0.195748	204.72	621.36	0.329471	148.86	621.36	0.239571
Cp1002_2065	oppB6	28.9	157.58	0.183399	45.03	157.58	0.28576	50.6	157.58	0.321107
