# Supplementary material for: Differential transcriptional profile of Corynebacterium pseudotuberculosis in response to abiotic stresses
Source: BMC Genomics. 2014 Jan 9;15:14. doi: 10.1186/1471-2164-15-14 (PMC3890534; doi:10.1186/1471-2164-15-14)
Supplement: Additional file 9: Table S6 — Values of RPKM and fold-change of genes encoding sigma factors. The table contains the RPKM and fold-change values of the genes encoding sigma factors and the genes differentially or not differentially expressed are indicated. The asterisk indicates genes that were not considered differentially expressed. [file 1471-2164-15-14-S9.xls]

## Sheet: Plan1
Gene	Product	RPKM Control	RPKM 2M	RPKM 50°C	RPKM pH	fold-change/2M	fold-change/50°C	fold-change/pH
SigA	RNA polymerase sigma factor rpoD (Sigma-A)	283.53	620.64	422.56	261,76*	2.1889	1.4903	0.9232
sigB	RNA polymerase sigma factor sigB	421.64	267.68	381,37*	1229.26	0.6348	0.9044	2.9154
sigC	RNA polymerase sigma factor	156.03	72.95	125,32*	268.97	0.4675	0.8031	1.7238
sigD	RNA polymerase sigma factor SigD	359.18	554.48	463.04	310,87*	1.5437	1.2891	0.8654	*was not considered to be differentially expressed
sigE	RNA polymerase sigma factor SigE	304.72	167.09	285,11*	769.26	0.5483	0.9356	2.5244
sigH	RNA polymerase sigma factor RpoE	340.67	626.87	608.59	1220.69	1.8401	1.7864	3.5832
sigK	ECF family sigma factor K	29.52	46,9*	51,41*	47,82*	1.5887	1.7415	1.6199
sigM	ECF family sigma factor M	3.79	17.97	13,49*	17,03*	4.7414	3.5593	4.4934
